# Supplementary material for: The cytoprotective protein clusterin is overexpressed in hypergastrinemic rodent models of oxyntic preneoplasia and promotes gastric cancer cell survival
Source: PLoS One. 2017 Sep 13;12(9):e0184514. doi: 10.1371/journal.pone.0184514 (PMC5597207; doi:10.1371/journal.pone.0184514)
Supplement: S1 Table — (XLSX) [file pone.0184514.s008.xlsx]

## Sheet: Sheet1
Clusterin
Peptide Sequence,Protein Name,Replicate Name,Precursor Mz,Precursor Charge,Product Mz,Product Charge,Fragment Ion,Retention Time,Area,Total Area,Peak Rank,Library Dot Product
EIQNAVQGVK,sp|P05371|CLUS_RAT,31_rerun,543.301112,2,715.409714,1,y7,30.35,235134,2369428+/-3184784,2,0.9417
EIQNAVQGVK,sp|P05371|CLUS_RAT,32,543.301112,2,715.409714,1,y7,29.98,680220,2369428+/-3184784,1,0.9189
EIQNAVQGVK,sp|P05371|CLUS_RAT,33,543.301112,2,715.409714,1,y7,29.42,269933,2369428+/-3184784,1,0.9247
EIQNAVQGVK,sp|P05371|CLUS_RAT,34,543.301112,2,715.409714,1,y7,29.87,389207,2369428+/-3184784,1,0.9139
EIQNAVQGVK,sp|P05371|CLUS_RAT,35,543.301112,2,715.409714,1,y7,29.84,423876,2369428+/-3184784,1,0.9114
EIQNAVQGVK,sp|P05371|CLUS_RAT,36,543.301112,2,715.409714,1,y7,30.07,515092,2369428+/-3184784,1,0.9343
EIQNAVQGVK,sp|P05371|CLUS_RAT,37,543.301112,2,715.409714,1,y7,29.98,372584,2369428+/-3184784,1,0.8824
EIQNAVQGVK,sp|P05371|CLUS_RAT,38,543.301112,2,715.409714,1,y7,30.12,364444,2369428+/-3184784,1,0.9041
EIQNAVQGVK,sp|P05371|CLUS_RAT,39,543.301112,2,715.409714,1,y7,30.01,371444,2369428+/-3184784,1,0.8817
EIQNAVQGVK,sp|P05371|CLUS_RAT,40,543.301112,2,715.409714,1,y7,29.76,4187185,2369428+/-3184784,1,0.918
EIQNAVQGVK,sp|P05371|CLUS_RAT,41,543.301112,2,715.409714,1,y7,29.76,1893215,2369428+/-3184784,1,0.9292
EIQNAVQGVK,sp|P05371|CLUS_RAT,42,543.301112,2,715.409714,1,y7,29.99,2170825,2369428+/-3184784,1,0.9357
EIQNAVQGVK,sp|P05371|CLUS_RAT,43,543.301112,2,715.409714,1,y7,30.15,815494,2369428+/-3184784,1,0.8793
EIQNAVQGVK,sp|P05371|CLUS_RAT,44,543.301112,2,715.409714,1,y7,30.19,3073093,2369428+/-3184784,1,0.9136
EIQNAVQGVK,sp|P05371|CLUS_RAT,45,543.301112,2,715.409714,1,y7,29.87,940835,2369428+/-3184784,1,0.917
EIQNAVQGVK,sp|P05371|CLUS_RAT,46,543.301112,2,715.409714,1,y7,29.76,133582,2369428+/-3184784,2,0.748
EIQNAVQGVK,sp|P05371|CLUS_RAT,47,543.301112,2,715.409714,1,y7,29.64,305968,2369428+/-3184784,1,0.8479
EIQNAVQGVK,sp|P05371|CLUS_RAT,48,543.301112,2,715.409714,1,y7,29.45,262291,2369428+/-3184784,1,0.9136
EIQNAVQGVK,sp|P05371|CLUS_RAT,49,543.301112,2,715.409714,1,y7,29.62,223733,2369428+/-3184784,1,0.8661
EIQNAVQGVK,sp|P05371|CLUS_RAT,50,543.301112,2,715.409714,1,y7,30.07,423432,2369428+/-3184784,1,0.8921
EIQNAVQGVK,sp|P05371|CLUS_RAT,51,543.301112,2,715.409714,1,y7,29.9,188610,2369428+/-3184784,1,0.8864
EIQNAVQGVK,sp|P05371|CLUS_RAT,52,543.301112,2,715.409714,1,y7,29.9,191362,2369428+/-3184784,1,0.9318
EIQNAVQGVK,sp|P05371|CLUS_RAT,53,543.301112,2,715.409714,1,y7,29.87,150304,2369428+/-3184784,1,0.9429
EIQNAVQGVK,sp|P05371|CLUS_RAT,54,543.301112,2,715.409714,1,y7,30.04,1038915,2369428+/-3184784,1,0.9036
EIQNAVQGVK,sp|P05371|CLUS_RAT,55,543.301112,2,715.409714,1,y7,29.89,484109,2369428+/-3184784,1,0.8603
EIQNAVQGVK,sp|P05371|CLUS_RAT,56,543.301112,2,715.409714,1,y7,29.76,2020080,2369428+/-3184784,1,0.9519
EIQNAVQGVK,sp|P05371|CLUS_RAT,57,543.301112,2,715.409714,1,y7,29.5,277178,2369428+/-3184784,1,0.9219
EIQNAVQGVK,sp|P05371|CLUS_RAT,58,543.301112,2,715.409714,1,y7,29.89,407741,2369428+/-3184784,1,0.9131
EIQNAVQGVK,sp|P05371|CLUS_RAT,59,543.301112,2,715.409714,1,y7,29.55,169124,2369428+/-3184784,1,0.9069
EIQNAVQGVK,sp|P05371|CLUS_RAT,60,543.301112,2,715.409714,1,y7,29.62,133736,2369428+/-3184784,1,0.8725
EIQNAVQGVK,sp|P05371|CLUS_RAT,61,543.301112,2,715.409714,1,y7,29.84,248531,2369428+/-3184784,1,0.7932
EIQNAVQGVK,sp|P05371|CLUS_RAT,31_rerun,543.301112,2,601.366787,1,y6,30.35,142665,2369428+/-3184784,5,0.9417
EIQNAVQGVK,sp|P05371|CLUS_RAT,32,543.301112,2,601.366787,1,y6,29.98,362394,2369428+/-3184784,3,0.9189
EIQNAVQGVK,sp|P05371|CLUS_RAT,33,543.301112,2,601.366787,1,y6,29.42,75448,2369428+/-3184784,5,0.9247
EIQNAVQGVK,sp|P05371|CLUS_RAT,34,543.301112,2,601.366787,1,y6,29.84,179843,2369428+/-3184784,4,0.9139
EIQNAVQGVK,sp|P05371|CLUS_RAT,35,543.301112,2,601.366787,1,y6,29.84,217048,2369428+/-3184784,3,0.9114
EIQNAVQGVK,sp|P05371|CLUS_RAT,36,543.301112,2,601.366787,1,y6,30.09,288208,2369428+/-3184784,4,0.9343
EIQNAVQGVK,sp|P05371|CLUS_RAT,37,543.301112,2,601.366787,1,y6,29.98,171586,2369428+/-3184784,3,0.8824
EIQNAVQGVK,sp|P05371|CLUS_RAT,38,543.301112,2,601.366787,1,y6,30.12,138348,2369428+/-3184784,5,0.9041
EIQNAVQGVK,sp|P05371|CLUS_RAT,39,543.301112,2,601.366787,1,y6,29.98,208775,2369428+/-3184784,3,0.8817
EIQNAVQGVK,sp|P05371|CLUS_RAT,40,543.301112,2,601.366787,1,y6,29.76,2743605,2369428+/-3184784,2,0.918
EIQNAVQGVK,sp|P05371|CLUS_RAT,41,543.301112,2,601.366787,1,y6,29.76,760393,2369428+/-3184784,5,0.9292
EIQNAVQGVK,sp|P05371|CLUS_RAT,42,543.301112,2,601.366787,1,y6,29.97,1017955,2369428+/-3184784,5,0.9357
EIQNAVQGVK,sp|P05371|CLUS_RAT,43,543.301112,2,601.366787,1,y6,30.15,327123,2369428+/-3184784,3,0.8793
EIQNAVQGVK,sp|P05371|CLUS_RAT,44,543.301112,2,601.366787,1,y6,30.19,2193909,2369428+/-3184784,2,0.9136
EIQNAVQGVK,sp|P05371|CLUS_RAT,45,543.301112,2,601.366787,1,y6,29.87,409444,2369428+/-3184784,3,0.917
EIQNAVQGVK,sp|P05371|CLUS_RAT,46,543.301112,2,601.366787,1,y6,29.64,17458,2369428+/-3184784,5,0.748
EIQNAVQGVK,sp|P05371|CLUS_RAT,47,543.301112,2,601.366787,1,y6,29.73,164410,2369428+/-3184784,2,0.8479
EIQNAVQGVK,sp|P05371|CLUS_RAT,48,543.301112,2,601.366787,1,y6,29.45,133206,2369428+/-3184784,3,0.9136
EIQNAVQGVK,sp|P05371|CLUS_RAT,49,543.301112,2,601.366787,1,y6,29.62,104532,2369428+/-3184784,4,0.8661
EIQNAVQGVK,sp|P05371|CLUS_RAT,50,543.301112,2,601.366787,1,y6,30.01,279628,2369428+/-3184784,2,0.8921
EIQNAVQGVK,sp|P05371|CLUS_RAT,51,543.301112,2,601.366787,1,y6,29.9,93766,2369428+/-3184784,3,0.8864
EIQNAVQGVK,sp|P05371|CLUS_RAT,52,543.301112,2,601.366787,1,y6,29.9,129299,2369428+/-3184784,3,0.9318
EIQNAVQGVK,sp|P05371|CLUS_RAT,53,543.301112,2,601.366787,1,y6,29.87,102801,2369428+/-3184784,4,0.9429
EIQNAVQGVK,sp|P05371|CLUS_RAT,54,543.301112,2,601.366787,1,y6,30.04,490016,2369428+/-3184784,4,0.9036
EIQNAVQGVK,sp|P05371|CLUS_RAT,55,543.301112,2,601.366787,1,y6,29.78,74191,2369428+/-3184784,5,0.8603
EIQNAVQGVK,sp|P05371|CLUS_RAT,56,543.301112,2,601.366787,1,y6,29.76,953940,2369428+/-3184784,5,0.9519
EIQNAVQGVK,sp|P05371|CLUS_RAT,57,543.301112,2,601.366787,1,y6,29.5,208437,2369428+/-3184784,2,0.9219
EIQNAVQGVK,sp|P05371|CLUS_RAT,58,543.301112,2,601.366787,1,y6,29.89,170236,2369428+/-3184784,5,0.9131
EIQNAVQGVK,sp|P05371|CLUS_RAT,59,543.301112,2,601.366787,1,y6,29.55,98520,2369428+/-3184784,2,0.9069
EIQNAVQGVK,sp|P05371|CLUS_RAT,60,543.301112,2,601.366787,1,y6,29.62,120448,2369428+/-3184784,3,0.8725
EIQNAVQGVK,sp|P05371|CLUS_RAT,61,543.301112,2,601.366787,1,y6,29.84,145384,2369428+/-3184784,2,0.7932
EIQNAVQGVK,sp|P05371|CLUS_RAT,31_rerun,543.301112,2,530.329673,1,y5,30.35,166145,2369428+/-3184784,4,0.9417
EIQNAVQGVK,sp|P05371|CLUS_RAT,32,543.301112,2,530.329673,1,y5,30.07,349957,2369428+/-3184784,4,0.9189
EIQNAVQGVK,sp|P05371|CLUS_RAT,33,543.301112,2,530.329673,1,y5,29.45,138924,2369428+/-3184784,4,0.9247
EIQNAVQGVK,sp|P05371|CLUS_RAT,34,543.301112,2,530.329673,1,y5,29.87,265023,2369428+/-3184784,2,0.9139
EIQNAVQGVK,sp|P05371|CLUS_RAT,35,543.301112,2,530.329673,1,y5,29.92,201039,2369428+/-3184784,4,0.9114
EIQNAVQGVK,sp|P05371|CLUS_RAT,36,543.301112,2,530.329673,1,y5,30.07,301197,2369428+/-3184784,3,0.9343
EIQNAVQGVK,sp|P05371|CLUS_RAT,37,543.301112,2,530.329673,1,y5,29.98,184154,2369428+/-3184784,2,0.8824
EIQNAVQGVK,sp|P05371|CLUS_RAT,38,543.301112,2,530.329673,1,y5,30.12,174241,2369428+/-3184784,2,0.9041
EIQNAVQGVK,sp|P05371|CLUS_RAT,39,543.301112,2,530.329673,1,y5,30.01,225366,2369428+/-3184784,2,0.8817
EIQNAVQGVK,sp|P05371|CLUS_RAT,40,543.301112,2,530.329673,1,y5,29.76,2702450,2369428+/-3184784,3,0.918
EIQNAVQGVK,sp|P05371|CLUS_RAT,41,543.301112,2,530.329673,1,y5,29.76,977031,2369428+/-3184784,3,0.9292
EIQNAVQGVK,sp|P05371|CLUS_RAT,42,543.301112,2,530.329673,1,y5,29.99,1193210,2369428+/-3184784,3,0.9357
EIQNAVQGVK,sp|P05371|CLUS_RAT,43,543.301112,2,530.329673,1,y5,30.15,447743,2369428+/-3184784,2,0.8793
EIQNAVQGVK,sp|P05371|CLUS_RAT,44,543.301112,2,530.329673,1,y5,30.19,1822602,2369428+/-3184784,3,0.9136
EIQNAVQGVK,sp|P05371|CLUS_RAT,45,543.301112,2,530.329673,1,y5,29.78,328787,2369428+/-3184784,5,0.917
EIQNAVQGVK,sp|P05371|CLUS_RAT,46,543.301112,2,530.329673,1,y5,29.76,165030,2369428+/-3184784,1,0.748
EIQNAVQGVK,sp|P05371|CLUS_RAT,47,543.301112,2,530.329673,1,y5,29.73,123008,2369428+/-3184784,4,0.8479
EIQNAVQGVK,sp|P05371|CLUS_RAT,48,543.301112,2,530.329673,1,y5,29.45,148651,2369428+/-3184784,2,0.9136
EIQNAVQGVK,sp|P05371|CLUS_RAT,49,543.301112,2,530.329673,1,y5,29.62,120209,2369428+/-3184784,2,0.8661
EIQNAVQGVK,sp|P05371|CLUS_RAT,50,543.301112,2,530.329673,1,y5,30.09,233055,2369428+/-3184784,3,0.8921
EIQNAVQGVK,sp|P05371|CLUS_RAT,51,543.301112,2,530.329673,1,y5,29.9,99156,2369428+/-3184784,2,0.8864
EIQNAVQGVK,sp|P05371|CLUS_RAT,52,543.301112,2,530.329673,1,y5,29.9,112677,2369428+/-3184784,4,0.9318
EIQNAVQGVK,sp|P05371|CLUS_RAT,53,543.301112,2,530.329673,1,y5,29.87,103957,2369428+/-3184784,3,0.9429
EIQNAVQGVK,sp|P05371|CLUS_RAT,54,543.301112,2,530.329673,1,y5,30.04,610663,2369428+/-3184784,2,0.9036
EIQNAVQGVK,sp|P05371|CLUS_RAT,55,543.301112,2,530.329673,1,y5,29.89,277365,2369428+/-3184784,2,0.8603
EIQNAVQGVK,sp|P05371|CLUS_RAT,56,543.301112,2,530.329673,1,y5,29.76,987652,2369428+/-3184784,4,0.9519
EIQNAVQGVK,sp|P05371|CLUS_RAT,57,543.301112,2,530.329673,1,y5,29.5,133687,2369428+/-3184784,5,0.9219
EIQNAVQGVK,sp|P05371|CLUS_RAT,58,543.301112,2,530.329673,1,y5,29.89,176149,2369428+/-3184784,3,0.9131
EIQNAVQGVK,sp|P05371|CLUS_RAT,59,543.301112,2,530.329673,1,y5,29.55,69587,2369428+/-3184784,5,0.9069
EIQNAVQGVK,sp|P05371|CLUS_RAT,60,543.301112,2,530.329673,1,y5,29.62,126045,2369428+/-3184784,2,0.8725
EIQNAVQGVK,sp|P05371|CLUS_RAT,61,543.301112,2,530.329673,1,y5,29.84,109695,2369428+/-3184784,3,0.7932
EIQNAVQGVK,sp|P05371|CLUS_RAT,31_rerun,543.301112,2,431.261259,1,y4,30.35,266584,2369428+/-3184784,1,0.9417
EIQNAVQGVK,sp|P05371|CLUS_RAT,32,543.301112,2,431.261259,1,y4,30.07,364573,2369428+/-3184784,2,0.9189
EIQNAVQGVK,sp|P05371|CLUS_RAT,33,543.301112,2,431.261259,1,y4,29.45,178312,2369428+/-3184784,2,0.9247
EIQNAVQGVK,sp|P05371|CLUS_RAT,34,543.301112,2,431.261259,1,y4,29.84,174562,2369428+/-3184784,5,0.9139
EIQNAVQGVK,sp|P05371|CLUS_RAT,35,543.301112,2,431.261259,1,y4,29.84,243701,2369428+/-3184784,2,0.9114
EIQNAVQGVK,sp|P05371|CLUS_RAT,36,543.301112,2,431.261259,1,y4,30.07,342999,2369428+/-3184784,2,0.9343
EIQNAVQGVK,sp|P05371|CLUS_RAT,37,543.301112,2,431.261259,1,y4,29.98,143748,2369428+/-3184784,4,0.8824
EIQNAVQGVK,sp|P05371|CLUS_RAT,38,543.301112,2,431.261259,1,y4,30.12,170824,2369428+/-3184784,3,0.9041
EIQNAVQGVK,sp|P05371|CLUS_RAT,39,543.301112,2,431.261259,1,y4,30.01,165326,2369428+/-3184784,4,0.8817
EIQNAVQGVK,sp|P05371|CLUS_RAT,40,543.301112,2,431.261259,1,y4,29.76,2099704,2369428+/-3184784,5,0.918
EIQNAVQGVK,sp|P05371|CLUS_RAT,41,543.301112,2,431.261259,1,y4,29.76,920106,2369428+/-3184784,4,0.9292
EIQNAVQGVK,sp|P05371|CLUS_RAT,42,543.301112,2,431.261259,1,y4,29.99,1033169,2369428+/-3184784,4,0.9357
EIQNAVQGVK,sp|P05371|CLUS_RAT,43,543.301112,2,431.261259,1,y4,30.15,296437,2369428+/-3184784,5,0.8793
EIQNAVQGVK,sp|P05371|CLUS_RAT,44,543.301112,2,431.261259,1,y4,30.19,1671175,2369428+/-3184784,5,0.9136
EIQNAVQGVK,sp|P05371|CLUS_RAT,45,543.301112,2,431.261259,1,y4,29.87,384178,2369428+/-3184784,4,0.917
EIQNAVQGVK,sp|P05371|CLUS_RAT,46,543.301112,2,431.261259,1,y4,29.64,41241,2369428+/-3184784,3,0.748
EIQNAVQGVK,sp|P05371|CLUS_RAT,47,543.301112,2,431.261259,1,y4,29.64,63048,2369428+/-3184784,5,0.8479
EIQNAVQGVK,sp|P05371|CLUS_RAT,48,543.301112,2,431.261259,1,y4,29.45,126196,2369428+/-3184784,5,0.9136
EIQNAVQGVK,sp|P05371|CLUS_RAT,49,543.301112,2,431.261259,1,y4,29.62,52311,2369428+/-3184784,5,0.8661
EIQNAVQGVK,sp|P05371|CLUS_RAT,50,543.301112,2,431.261259,1,y4,30.09,183647,2369428+/-3184784,5,0.8921
EIQNAVQGVK,sp|P05371|CLUS_RAT,51,543.301112,2,431.261259,1,y4,29.9,73395,2369428+/-3184784,5,0.8864
EIQNAVQGVK,sp|P05371|CLUS_RAT,52,543.301112,2,431.261259,1,y4,29.9,100616,2369428+/-3184784,5,0.9318
EIQNAVQGVK,sp|P05371|CLUS_RAT,53,543.301112,2,431.261259,1,y4,29.87,85226,2369428+/-3184784,5,0.9429
EIQNAVQGVK,sp|P05371|CLUS_RAT,54,543.301112,2,431.261259,1,y4,30.04,409357,2369428+/-3184784,5,0.9036
EIQNAVQGVK,sp|P05371|CLUS_RAT,55,543.301112,2,431.261259,1,y4,29.81,187102,2369428+/-3184784,4,0.8603
EIQNAVQGVK,sp|P05371|CLUS_RAT,56,543.301112,2,431.261259,1,y4,29.76,1139216,2369428+/-3184784,3,0.9519
EIQNAVQGVK,sp|P05371|CLUS_RAT,57,543.301112,2,431.261259,1,y4,29.5,207075,2369428+/-3184784,3,0.9219
EIQNAVQGVK,sp|P05371|CLUS_RAT,58,543.301112,2,431.261259,1,y4,29.89,172437,2369428+/-3184784,4,0.9131
EIQNAVQGVK,sp|P05371|CLUS_RAT,59,543.301112,2,431.261259,1,y4,29.55,93790,2369428+/-3184784,3,0.9069
EIQNAVQGVK,sp|P05371|CLUS_RAT,60,543.301112,2,431.261259,1,y4,29.62,114621,2369428+/-3184784,4,0.8725
EIQNAVQGVK,sp|P05371|CLUS_RAT,61,543.301112,2,431.261259,1,y4,29.84,40124,2369428+/-3184784,5,0.7932
EIQNAVQGVK,sp|P05371|CLUS_RAT,31_rerun,543.301112,2,303.202681,1,y3,30.35,177132,2369428+/-3184784,3,0.9417
EIQNAVQGVK,sp|P05371|CLUS_RAT,32,543.301112,2,303.202681,1,y3,29.98,327572,2369428+/-3184784,5,0.9189
EIQNAVQGVK,sp|P05371|CLUS_RAT,33,543.301112,2,303.202681,1,y3,29.5,153330,2369428+/-3184784,3,0.9247
EIQNAVQGVK,sp|P05371|CLUS_RAT,34,543.301112,2,303.202681,1,y3,29.87,224110,2369428+/-3184784,3,0.9139
EIQNAVQGVK,sp|P05371|CLUS_RAT,35,543.301112,2,303.202681,1,y3,29.84,181314,2369428+/-3184784,5,0.9114
EIQNAVQGVK,sp|P05371|CLUS_RAT,36,543.301112,2,303.202681,1,y3,29.98,279664,2369428+/-3184784,5,0.9343
EIQNAVQGVK,sp|P05371|CLUS_RAT,37,543.301112,2,303.202681,1,y3,29.98,135996,2369428+/-3184784,5,0.8824
EIQNAVQGVK,sp|P05371|CLUS_RAT,38,543.301112,2,303.202681,1,y3,30.12,150059,2369428+/-3184784,4,0.9041
EIQNAVQGVK,sp|P05371|CLUS_RAT,39,543.301112,2,303.202681,1,y3,30.01,139751,2369428+/-3184784,5,0.8817
EIQNAVQGVK,sp|P05371|CLUS_RAT,40,543.301112,2,303.202681,1,y3,29.76,2524504,2369428+/-3184784,4,0.918
EIQNAVQGVK,sp|P05371|CLUS_RAT,41,543.301112,2,303.202681,1,y3,29.76,1051305,2369428+/-3184784,2,0.9292
EIQNAVQGVK,sp|P05371|CLUS_RAT,42,543.301112,2,303.202681,1,y3,29.99,1393731,2369428+/-3184784,2,0.9357
EIQNAVQGVK,sp|P05371|CLUS_RAT,43,543.301112,2,303.202681,1,y3,30.15,304058,2369428+/-3184784,4,0.8793
EIQNAVQGVK,sp|P05371|CLUS_RAT,44,543.301112,2,303.202681,1,y3,30.19,1720820,2369428+/-3184784,4,0.9136
EIQNAVQGVK,sp|P05371|CLUS_RAT,45,543.301112,2,303.202681,1,y3,29.87,592319,2369428+/-3184784,2,0.917
EIQNAVQGVK,sp|P05371|CLUS_RAT,46,543.301112,2,303.202681,1,y3,29.84,33055,2369428+/-3184784,4,0.748
EIQNAVQGVK,sp|P05371|CLUS_RAT,47,543.301112,2,303.202681,1,y3,29.64,133497,2369428+/-3184784,3,0.8479
EIQNAVQGVK,sp|P05371|CLUS_RAT,48,543.301112,2,303.202681,1,y3,29.45,127565,2369428+/-3184784,4,0.9136
EIQNAVQGVK,sp|P05371|CLUS_RAT,49,543.301112,2,303.202681,1,y3,29.62,113567,2369428+/-3184784,3,0.8661
EIQNAVQGVK,sp|P05371|CLUS_RAT,50,543.301112,2,303.202681,1,y3,30.09,197404,2369428+/-3184784,4,0.8921
EIQNAVQGVK,sp|P05371|CLUS_RAT,51,543.301112,2,303.202681,1,y3,29.9,74627,2369428+/-3184784,4,0.8864
EIQNAVQGVK,sp|P05371|CLUS_RAT,52,543.301112,2,303.202681,1,y3,29.9,133822,2369428+/-3184784,2,0.9318
EIQNAVQGVK,sp|P05371|CLUS_RAT,53,543.301112,2,303.202681,1,y3,29.87,139236,2369428+/-3184784,2,0.9429
EIQNAVQGVK,sp|P05371|CLUS_RAT,54,543.301112,2,303.202681,1,y3,30.04,528037,2369428+/-3184784,3,0.9036
EIQNAVQGVK,sp|P05371|CLUS_RAT,55,543.301112,2,303.202681,1,y3,29.89,217258,2369428+/-3184784,3,0.8603
EIQNAVQGVK,sp|P05371|CLUS_RAT,56,543.301112,2,303.202681,1,y3,29.76,1339743,2369428+/-3184784,2,0.9519
EIQNAVQGVK,sp|P05371|CLUS_RAT,57,543.301112,2,303.202681,1,y3,29.5,162049,2369428+/-3184784,4,0.9219
EIQNAVQGVK,sp|P05371|CLUS_RAT,58,543.301112,2,303.202681,1,y3,29.89,200454,2369428+/-3184784,2,0.9131
EIQNAVQGVK,sp|P05371|CLUS_RAT,59,543.301112,2,303.202681,1,y3,29.55,75509,2369428+/-3184784,4,0.9069
EIQNAVQGVK,sp|P05371|CLUS_RAT,60,543.301112,2,303.202681,1,y3,29.62,59416,2369428+/-3184784,5,0.8725
EIQNAVQGVK,sp|P05371|CLUS_RAT,61,543.301112,2,303.202681,1,y3,29.84,57823,2369428+/-3184784,4,0.7932
IDSLLESDR,sp|P05371|CLUS_RAT,31_rerun,524.269478,2,819.420673,1,y7,50.35,87215,296310+/-470302,2,0.4927
IDSLLESDR,sp|P05371|CLUS_RAT,32,524.269478,2,819.420673,1,y7,50.33,85738,296310+/-470302,1,0.5189
IDSLLESDR,sp|P05371|CLUS_RAT,33,524.269478,2,819.420673,1,y7,50.04,0,296310+/-470302,0,0.4468
IDSLLESDR,sp|P05371|CLUS_RAT,34,524.269478,2,819.420673,1,y7,49.96,0,296310+/-470302,0,0.4172
IDSLLESDR,sp|P05371|CLUS_RAT,35,524.269478,2,819.420673,1,y7,50.07,50112,296310+/-470302,2,0.5416
IDSLLESDR,sp|P05371|CLUS_RAT,36,524.269478,2,819.420673,1,y7,50.49,22712,296310+/-470302,3,0.5367
IDSLLESDR,sp|P05371|CLUS_RAT,37,524.269478,2,819.420673,1,y7,50.63,94240,296310+/-470302,2,0.5093
IDSLLESDR,sp|P05371|CLUS_RAT,38,524.269478,2,819.420673,1,y7,50.92,56165,296310+/-470302,1,0.4943
IDSLLESDR,sp|P05371|CLUS_RAT,39,524.269478,2,819.420673,1,y7,50.86,113673,296310+/-470302,1,0.7431
IDSLLESDR,sp|P05371|CLUS_RAT,40,524.269478,2,819.420673,1,y7,50.47,559225,296310+/-470302,2,0.7385
IDSLLESDR,sp|P05371|CLUS_RAT,41,524.269478,2,819.420673,1,y7,50.16,253994,296310+/-470302,2,0.7066
IDSLLESDR,sp|P05371|CLUS_RAT,42,524.269478,2,819.420673,1,y7,50.97,479273,296310+/-470302,1,0.7441
IDSLLESDR,sp|P05371|CLUS_RAT,43,524.269478,2,819.420673,1,y7,50.48,42693,296310+/-470302,2,0.5537
IDSLLESDR,sp|P05371|CLUS_RAT,44,524.269478,2,819.420673,1,y7,50.29,479474,296310+/-470302,2,0.7496
IDSLLESDR,sp|P05371|CLUS_RAT,45,524.269478,2,819.420673,1,y7,50.35,122328,296310+/-470302,2,0.6637
IDSLLESDR,sp|P05371|CLUS_RAT,46,524.269478,2,819.420673,1,y7,50.27,0,296310+/-470302,0,0.4654
IDSLLESDR,sp|P05371|CLUS_RAT,47,524.269478,2,819.420673,1,y7,48.92,0,296310+/-470302,0,0
IDSLLESDR,sp|P05371|CLUS_RAT,48,524.269478,2,819.420673,1,y7,48.61,75816,296310+/-470302,1,0.2203
IDSLLESDR,sp|P05371|CLUS_RAT,49,524.269478,2,819.420673,1,y7,48.78,50925,296310+/-470302,1,0.3213
IDSLLESDR,sp|P05371|CLUS_RAT,50,524.269478,2,819.420673,1,y7,49.43,0,296310+/-470302,0,0
IDSLLESDR,sp|P05371|CLUS_RAT,51,524.269478,2,819.420673,1,y7,49.68,1111,296310+/-470302,2,0.3679
IDSLLESDR,sp|P05371|CLUS_RAT,52,524.269478,2,819.420673,1,y7,48.92,10784,296310+/-470302,1,0.2203
IDSLLESDR,sp|P05371|CLUS_RAT,53,524.269478,2,819.420673,1,y7,48.95,159119,296310+/-470302,1,0.2203
IDSLLESDR,sp|P05371|CLUS_RAT,54,524.269478,2,819.420673,1,y7,49.4,29717,296310+/-470302,1,0.2203
IDSLLESDR,sp|P05371|CLUS_RAT,55,524.269478,2,819.420673,1,y7,50.54,0,296310+/-470302,0,0.3421
IDSLLESDR,sp|P05371|CLUS_RAT,56,524.269478,2,819.420673,1,y7,49.88,313365,296310+/-470302,1,0.7509
IDSLLESDR,sp|P05371|CLUS_RAT,57,524.269478,2,819.420673,1,y7,49.01,67024,296310+/-470302,1,0.2203
IDSLLESDR,sp|P05371|CLUS_RAT,58,524.269478,2,819.420673,1,y7,49.26,15093,296310+/-470302,1,0.2203
IDSLLESDR,sp|P05371|CLUS_RAT,59,524.269478,2,819.420673,1,y7,48.7,45627,296310+/-470302,1,0.2203
IDSLLESDR,sp|P05371|CLUS_RAT,60,524.269478,2,819.420673,1,y7,48.7,41829,296310+/-470302,1,0.2266
IDSLLESDR,sp|P05371|CLUS_RAT,61,524.269478,2,819.420673,1,y7,48.87,0,296310+/-470302,0,0
IDSLLESDR,sp|P05371|CLUS_RAT,31_rerun,524.269478,2,732.388644,1,y6,49.9,0,296310+/-470302,0,0.4927
IDSLLESDR,sp|P05371|CLUS_RAT,32,524.269478,2,732.388644,1,y6,50.19,18215,296310+/-470302,3,0.5189
IDSLLESDR,sp|P05371|CLUS_RAT,33,524.269478,2,732.388644,1,y6,50.04,0,296310+/-470302,0,0.4468
IDSLLESDR,sp|P05371|CLUS_RAT,34,524.269478,2,732.388644,1,y6,49.96,0,296310+/-470302,0,0.4172
IDSLLESDR,sp|P05371|CLUS_RAT,35,524.269478,2,732.388644,1,y6,49.85,0,296310+/-470302,0,0.5416
IDSLLESDR,sp|P05371|CLUS_RAT,36,524.269478,2,732.388644,1,y6,50.16,0,296310+/-470302,0,0.5367
IDSLLESDR,sp|P05371|CLUS_RAT,37,524.269478,2,732.388644,1,y6,50.35,0,296310+/-470302,0,0.5093
IDSLLESDR,sp|P05371|CLUS_RAT,38,524.269478,2,732.388644,1,y6,50.69,0,296310+/-470302,0,0.4943
IDSLLESDR,sp|P05371|CLUS_RAT,39,524.269478,2,732.388644,1,y6,50.94,16043,296310+/-470302,5,0.7431
IDSLLESDR,sp|P05371|CLUS_RAT,40,524.269478,2,732.388644,1,y6,50.33,77468,296310+/-470302,5,0.7385
IDSLLESDR,sp|P05371|CLUS_RAT,41,524.269478,2,732.388644,1,y6,49.93,0,296310+/-470302,0,0.7066
IDSLLESDR,sp|P05371|CLUS_RAT,42,524.269478,2,732.388644,1,y6,50.91,82666,296310+/-470302,4,0.7441
IDSLLESDR,sp|P05371|CLUS_RAT,43,524.269478,2,732.388644,1,y6,50.51,16879,296310+/-470302,4,0.5537
IDSLLESDR,sp|P05371|CLUS_RAT,44,524.269478,2,732.388644,1,y6,50.35,59903,296310+/-470302,5,0.7496
IDSLLESDR,sp|P05371|CLUS_RAT,45,524.269478,2,732.388644,1,y6,50.04,0,296310+/-470302,0,0.6637
IDSLLESDR,sp|P05371|CLUS_RAT,46,524.269478,2,732.388644,1,y6,50.27,0,296310+/-470302,0,0.4654
IDSLLESDR,sp|P05371|CLUS_RAT,47,524.269478,2,732.388644,1,y6,48.92,0,296310+/-470302,0,0
IDSLLESDR,sp|P05371|CLUS_RAT,48,524.269478,2,732.388644,1,y6,48.44,0,296310+/-470302,0,0.2203
IDSLLESDR,sp|P05371|CLUS_RAT,49,524.269478,2,732.388644,1,y6,48.64,0,296310+/-470302,0,0.3213
IDSLLESDR,sp|P05371|CLUS_RAT,50,524.269478,2,732.388644,1,y6,49.43,0,296310+/-470302,0,0
IDSLLESDR,sp|P05371|CLUS_RAT,51,524.269478,2,732.388644,1,y6,49.31,0,296310+/-470302,0,0.3679
IDSLLESDR,sp|P05371|CLUS_RAT,52,524.269478,2,732.388644,1,y6,48.92,0,296310+/-470302,0,0.2203
IDSLLESDR,sp|P05371|CLUS_RAT,53,524.269478,2,732.388644,1,y6,48.78,0,296310+/-470302,0,0.2203
IDSLLESDR,sp|P05371|CLUS_RAT,54,524.269478,2,732.388644,1,y6,48.95,0,296310+/-470302,0,0.2203
IDSLLESDR,sp|P05371|CLUS_RAT,55,524.269478,2,732.388644,1,y6,50.68,44101,296310+/-470302,1,0.3421
IDSLLESDR,sp|P05371|CLUS_RAT,56,524.269478,2,732.388644,1,y6,50.02,13488,296310+/-470302,6,0.7509
IDSLLESDR,sp|P05371|CLUS_RAT,57,524.269478,2,732.388644,1,y6,48.89,0,296310+/-470302,0,0.2203
IDSLLESDR,sp|P05371|CLUS_RAT,58,524.269478,2,732.388644,1,y6,48.95,0,296310+/-470302,0,0.2203
IDSLLESDR,sp|P05371|CLUS_RAT,59,524.269478,2,732.388644,1,y6,48.53,0,296310+/-470302,0,0.2203
IDSLLESDR,sp|P05371|CLUS_RAT,60,524.269478,2,732.388644,1,y6,48.62,0,296310+/-470302,0,0.2266
IDSLLESDR,sp|P05371|CLUS_RAT,61,524.269478,2,732.388644,1,y6,48.87,0,296310+/-470302,0,0
IDSLLESDR,sp|P05371|CLUS_RAT,31_rerun,524.269478,2,619.30458,1,y5,50.41,259051,296310+/-470302,1,0.4927
IDSLLESDR,sp|P05371|CLUS_RAT,32,524.269478,2,619.30458,1,y5,50.33,76377,296310+/-470302,2,0.5189
IDSLLESDR,sp|P05371|CLUS_RAT,33,524.269478,2,619.30458,1,y5,50.21,79819,296310+/-470302,1,0.4468
IDSLLESDR,sp|P05371|CLUS_RAT,34,524.269478,2,619.30458,1,y5,50.21,264167,296310+/-470302,1,0.4172
IDSLLESDR,sp|P05371|CLUS_RAT,35,524.269478,2,619.30458,1,y5,49.99,57904,296310+/-470302,1,0.5416
IDSLLESDR,sp|P05371|CLUS_RAT,36,524.269478,2,619.30458,1,y5,50.33,45555,296310+/-470302,1,0.5367
IDSLLESDR,sp|P05371|CLUS_RAT,37,524.269478,2,619.30458,1,y5,50.72,109546,296310+/-470302,1,0.5093
IDSLLESDR,sp|P05371|CLUS_RAT,38,524.269478,2,619.30458,1,y5,50.83,20387,296310+/-470302,3,0.4943
IDSLLESDR,sp|P05371|CLUS_RAT,39,524.269478,2,619.30458,1,y5,50.86,83685,296310+/-470302,2,0.7431
IDSLLESDR,sp|P05371|CLUS_RAT,40,524.269478,2,619.30458,1,y5,50.52,747653,296310+/-470302,1,0.7385
IDSLLESDR,sp|P05371|CLUS_RAT,41,524.269478,2,619.30458,1,y5,50.21,338782,296310+/-470302,1,0.7066
IDSLLESDR,sp|P05371|CLUS_RAT,42,524.269478,2,619.30458,1,y5,50.91,478404,296310+/-470302,2,0.7441
IDSLLESDR,sp|P05371|CLUS_RAT,43,524.269478,2,619.30458,1,y5,50.51,64507,296310+/-470302,1,0.5537
IDSLLESDR,sp|P05371|CLUS_RAT,44,524.269478,2,619.30458,1,y5,50.29,532743,296310+/-470302,1,0.7496
IDSLLESDR,sp|P05371|CLUS_RAT,45,524.269478,2,619.30458,1,y5,50.35,131863,296310+/-470302,1,0.6637
IDSLLESDR,sp|P05371|CLUS_RAT,46,524.269478,2,619.30458,1,y5,50.44,11027,296310+/-470302,1,0.4654
IDSLLESDR,sp|P05371|CLUS_RAT,47,524.269478,2,619.30458,1,y5,48.92,0,296310+/-470302,0,0
IDSLLESDR,sp|P05371|CLUS_RAT,48,524.269478,2,619.30458,1,y5,48.44,0,296310+/-470302,0,0.2203
IDSLLESDR,sp|P05371|CLUS_RAT,49,524.269478,2,619.30458,1,y5,48.64,0,296310+/-470302,0,0.3213
IDSLLESDR,sp|P05371|CLUS_RAT,50,524.269478,2,619.30458,1,y5,49.43,0,296310+/-470302,0,0
IDSLLESDR,sp|P05371|CLUS_RAT,51,524.269478,2,619.30458,1,y5,49.31,0,296310+/-470302,0,0.3679
IDSLLESDR,sp|P05371|CLUS_RAT,52,524.269478,2,619.30458,1,y5,48.92,0,296310+/-470302,0,0.2203
IDSLLESDR,sp|P05371|CLUS_RAT,53,524.269478,2,619.30458,1,y5,48.78,0,296310+/-470302,0,0.2203
IDSLLESDR,sp|P05371|CLUS_RAT,54,524.269478,2,619.30458,1,y5,48.95,0,296310+/-470302,0,0.2203
IDSLLESDR,sp|P05371|CLUS_RAT,55,524.269478,2,619.30458,1,y5,50.62,32898,296310+/-470302,2,0.3421
IDSLLESDR,sp|P05371|CLUS_RAT,56,524.269478,2,619.30458,1,y5,49.79,264396,296310+/-470302,2,0.7509
IDSLLESDR,sp|P05371|CLUS_RAT,57,524.269478,2,619.30458,1,y5,48.89,0,296310+/-470302,0,0.2203
IDSLLESDR,sp|P05371|CLUS_RAT,58,524.269478,2,619.30458,1,y5,48.95,0,296310+/-470302,0,0.2203
IDSLLESDR,sp|P05371|CLUS_RAT,59,524.269478,2,619.30458,1,y5,48.53,0,296310+/-470302,0,0.2203
IDSLLESDR,sp|P05371|CLUS_RAT,60,524.269478,2,619.30458,1,y5,48.62,0,296310+/-470302,0,0.2266
IDSLLESDR,sp|P05371|CLUS_RAT,61,524.269478,2,619.30458,1,y5,48.87,0,296310+/-470302,0,0
IDSLLESDR,sp|P05371|CLUS_RAT,31_rerun,524.269478,2,506.220516,1,y4,49.9,0,296310+/-470302,0,0.4927
IDSLLESDR,sp|P05371|CLUS_RAT,32,524.269478,2,506.220516,1,y4,50.04,0,296310+/-470302,0,0.5189
IDSLLESDR,sp|P05371|CLUS_RAT,33,524.269478,2,506.220516,1,y4,50.04,0,296310+/-470302,0,0.4468
IDSLLESDR,sp|P05371|CLUS_RAT,34,524.269478,2,506.220516,1,y4,49.96,0,296310+/-470302,0,0.4172
IDSLLESDR,sp|P05371|CLUS_RAT,35,524.269478,2,506.220516,1,y4,49.85,175,296310+/-470302,4,0.5416
IDSLLESDR,sp|P05371|CLUS_RAT,36,524.269478,2,506.220516,1,y4,50.16,0,296310+/-470302,0,0.5367
IDSLLESDR,sp|P05371|CLUS_RAT,37,524.269478,2,506.220516,1,y4,50.66,20163,296310+/-470302,3,0.5093
IDSLLESDR,sp|P05371|CLUS_RAT,38,524.269478,2,506.220516,1,y4,50.69,0,296310+/-470302,0,0.4943
IDSLLESDR,sp|P05371|CLUS_RAT,39,524.269478,2,506.220516,1,y4,50.94,21649,296310+/-470302,4,0.7431
IDSLLESDR,sp|P05371|CLUS_RAT,40,524.269478,2,506.220516,1,y4,50.47,272546,296310+/-470302,3,0.7385
IDSLLESDR,sp|P05371|CLUS_RAT,41,524.269478,2,506.220516,1,y4,50.16,102977,296310+/-470302,3,0.7066
IDSLLESDR,sp|P05371|CLUS_RAT,42,524.269478,2,506.220516,1,y4,50.91,225039,296310+/-470302,3,0.7441
IDSLLESDR,sp|P05371|CLUS_RAT,43,524.269478,2,506.220516,1,y4,50.35,0,296310+/-470302,0,0.5537
IDSLLESDR,sp|P05371|CLUS_RAT,44,524.269478,2,506.220516,1,y4,50.29,158990,296310+/-470302,4,0.7496
IDSLLESDR,sp|P05371|CLUS_RAT,45,524.269478,2,506.220516,1,y4,50.33,18250,296310+/-470302,4,0.6637
IDSLLESDR,sp|P05371|CLUS_RAT,46,524.269478,2,506.220516,1,y4,50.27,0,296310+/-470302,0,0.4654
IDSLLESDR,sp|P05371|CLUS_RAT,47,524.269478,2,506.220516,1,y4,48.92,0,296310+/-470302,0,0
IDSLLESDR,sp|P05371|CLUS_RAT,48,524.269478,2,506.220516,1,y4,48.44,0,296310+/-470302,0,0.2203
IDSLLESDR,sp|P05371|CLUS_RAT,49,524.269478,2,506.220516,1,y4,49.29,7670,296310+/-470302,2,0.3213
IDSLLESDR,sp|P05371|CLUS_RAT,50,524.269478,2,506.220516,1,y4,49.43,0,296310+/-470302,0,0
IDSLLESDR,sp|P05371|CLUS_RAT,51,524.269478,2,506.220516,1,y4,49.31,0,296310+/-470302,0,0.3679
IDSLLESDR,sp|P05371|CLUS_RAT,52,524.269478,2,506.220516,1,y4,48.92,0,296310+/-470302,0,0.2203
IDSLLESDR,sp|P05371|CLUS_RAT,53,524.269478,2,506.220516,1,y4,48.78,0,296310+/-470302,0,0.2203
IDSLLESDR,sp|P05371|CLUS_RAT,54,524.269478,2,506.220516,1,y4,48.95,0,296310+/-470302,0,0.2203
IDSLLESDR,sp|P05371|CLUS_RAT,55,524.269478,2,506.220516,1,y4,50.54,0,296310+/-470302,0,0.3421
IDSLLESDR,sp|P05371|CLUS_RAT,56,524.269478,2,506.220516,1,y4,49.85,151316,296310+/-470302,3,0.7509
IDSLLESDR,sp|P05371|CLUS_RAT,57,524.269478,2,506.220516,1,y4,48.89,0,296310+/-470302,0,0.2203
IDSLLESDR,sp|P05371|CLUS_RAT,58,524.269478,2,506.220516,1,y4,48.95,0,296310+/-470302,0,0.2203
IDSLLESDR,sp|P05371|CLUS_RAT,59,524.269478,2,506.220516,1,y4,48.53,0,296310+/-470302,0,0.2203
IDSLLESDR,sp|P05371|CLUS_RAT,60,524.269478,2,506.220516,1,y4,48.62,0,296310+/-470302,0,0.2266
IDSLLESDR,sp|P05371|CLUS_RAT,61,524.269478,2,506.220516,1,y4,48.87,0,296310+/-470302,0,0
IDSLLESDR,sp|P05371|CLUS_RAT,31_rerun,524.269478,2,377.177923,1,y3,49.9,0,296310+/-470302,0,0.4927
IDSLLESDR,sp|P05371|CLUS_RAT,32,524.269478,2,377.177923,1,y3,50.04,0,296310+/-470302,0,0.5189
IDSLLESDR,sp|P05371|CLUS_RAT,33,524.269478,2,377.177923,1,y3,50.13,17904,296310+/-470302,2,0.4468
IDSLLESDR,sp|P05371|CLUS_RAT,34,524.269478,2,377.177923,1,y3,49.96,0,296310+/-470302,0,0.4172
IDSLLESDR,sp|P05371|CLUS_RAT,35,524.269478,2,377.177923,1,y3,49.85,0,296310+/-470302,0,0.5416
IDSLLESDR,sp|P05371|CLUS_RAT,36,524.269478,2,377.177923,1,y3,50.16,0,296310+/-470302,0,0.5367
IDSLLESDR,sp|P05371|CLUS_RAT,37,524.269478,2,377.177923,1,y3,50.35,0,296310+/-470302,0,0.5093
IDSLLESDR,sp|P05371|CLUS_RAT,38,524.269478,2,377.177923,1,y3,50.69,0,296310+/-470302,0,0.4943
IDSLLESDR,sp|P05371|CLUS_RAT,39,524.269478,2,377.177923,1,y3,50.94,15414,296310+/-470302,6,0.7431
IDSLLESDR,sp|P05371|CLUS_RAT,40,524.269478,2,377.177923,1,y3,50.47,82021,296310+/-470302,4,0.7385
IDSLLESDR,sp|P05371|CLUS_RAT,41,524.269478,2,377.177923,1,y3,50.24,18607,296310+/-470302,5,0.7066
IDSLLESDR,sp|P05371|CLUS_RAT,42,524.269478,2,377.177923,1,y3,50.91,69271,296310+/-470302,5,0.7441
IDSLLESDR,sp|P05371|CLUS_RAT,43,524.269478,2,377.177923,1,y3,50.35,0,296310+/-470302,0,0.5537
IDSLLESDR,sp|P05371|CLUS_RAT,44,524.269478,2,377.177923,1,y3,50.29,38229,296310+/-470302,6,0.7496
IDSLLESDR,sp|P05371|CLUS_RAT,45,524.269478,2,377.177923,1,y3,50.33,12867,296310+/-470302,5,0.6637
IDSLLESDR,sp|P05371|CLUS_RAT,46,524.269478,2,377.177923,1,y3,50.27,0,296310+/-470302,0,0.4654
IDSLLESDR,sp|P05371|CLUS_RAT,47,524.269478,2,377.177923,1,y3,48.92,0,296310+/-470302,0,0
IDSLLESDR,sp|P05371|CLUS_RAT,48,524.269478,2,377.177923,1,y3,48.44,0,296310+/-470302,0,0.2203
IDSLLESDR,sp|P05371|CLUS_RAT,49,524.269478,2,377.177923,1,y3,48.64,0,296310+/-470302,0,0.3213
IDSLLESDR,sp|P05371|CLUS_RAT,50,524.269478,2,377.177923,1,y3,49.43,0,296310+/-470302,0,0
IDSLLESDR,sp|P05371|CLUS_RAT,51,524.269478,2,377.177923,1,y3,49.31,0,296310+/-470302,0,0.3679
IDSLLESDR,sp|P05371|CLUS_RAT,52,524.269478,2,377.177923,1,y3,48.92,0,296310+/-470302,0,0.2203
IDSLLESDR,sp|P05371|CLUS_RAT,53,524.269478,2,377.177923,1,y3,48.78,0,296310+/-470302,0,0.2203
IDSLLESDR,sp|P05371|CLUS_RAT,54,524.269478,2,377.177923,1,y3,48.95,0,296310+/-470302,0,0.2203
IDSLLESDR,sp|P05371|CLUS_RAT,55,524.269478,2,377.177923,1,y3,50.54,0,296310+/-470302,0,0.3421
IDSLLESDR,sp|P05371|CLUS_RAT,56,524.269478,2,377.177923,1,y3,49.79,43639,296310+/-470302,5,0.7509
IDSLLESDR,sp|P05371|CLUS_RAT,57,524.269478,2,377.177923,1,y3,48.89,0,296310+/-470302,0,0.2203
IDSLLESDR,sp|P05371|CLUS_RAT,58,524.269478,2,377.177923,1,y3,48.95,0,296310+/-470302,0,0.2203
IDSLLESDR,sp|P05371|CLUS_RAT,59,524.269478,2,377.177923,1,y3,48.53,0,296310+/-470302,0,0.2203
IDSLLESDR,sp|P05371|CLUS_RAT,60,524.269478,2,377.177923,1,y3,48.62,0,296310+/-470302,0,0.2266
IDSLLESDR,sp|P05371|CLUS_RAT,61,524.269478,2,377.177923,1,y3,48.87,0,296310+/-470302,0,0
IDSLLESDR,sp|P05371|CLUS_RAT,31_rerun,524.269478,2,316.150312,1,b3,50.27,21401,296310+/-470302,3,0.4927
IDSLLESDR,sp|P05371|CLUS_RAT,32,524.269478,2,316.150312,1,b3,50.33,15010,296310+/-470302,4,0.5189
IDSLLESDR,sp|P05371|CLUS_RAT,33,524.269478,2,316.150312,1,b3,50.04,0,296310+/-470302,0,0.4468
IDSLLESDR,sp|P05371|CLUS_RAT,34,524.269478,2,316.150312,1,b3,50.07,20787,296310+/-470302,2,0.4172
IDSLLESDR,sp|P05371|CLUS_RAT,35,524.269478,2,316.150312,1,b3,50.07,29307,296310+/-470302,3,0.5416
IDSLLESDR,sp|P05371|CLUS_RAT,36,524.269478,2,316.150312,1,b3,50.41,23259,296310+/-470302,2,0.5367
IDSLLESDR,sp|P05371|CLUS_RAT,37,524.269478,2,316.150312,1,b3,50.35,0,296310+/-470302,0,0.5093
IDSLLESDR,sp|P05371|CLUS_RAT,38,524.269478,2,316.150312,1,b3,50.92,39569,296310+/-470302,2,0.4943
IDSLLESDR,sp|P05371|CLUS_RAT,39,524.269478,2,316.150312,1,b3,50.94,39878,296310+/-470302,3,0.7431
IDSLLESDR,sp|P05371|CLUS_RAT,40,524.269478,2,316.150312,1,b3,50.41,72940,296310+/-470302,6,0.7385
IDSLLESDR,sp|P05371|CLUS_RAT,41,524.269478,2,316.150312,1,b3,50.16,85411,296310+/-470302,4,0.7066
IDSLLESDR,sp|P05371|CLUS_RAT,42,524.269478,2,316.150312,1,b3,50.91,62227,296310+/-470302,6,0.7441
IDSLLESDR,sp|P05371|CLUS_RAT,43,524.269478,2,316.150312,1,b3,50.6,24738,296310+/-470302,3,0.5537
IDSLLESDR,sp|P05371|CLUS_RAT,44,524.269478,2,316.150312,1,b3,50.35,202530,296310+/-470302,3,0.7496
IDSLLESDR,sp|P05371|CLUS_RAT,45,524.269478,2,316.150312,1,b3,50.27,21531,296310+/-470302,3,0.6637
IDSLLESDR,sp|P05371|CLUS_RAT,46,524.269478,2,316.150312,1,b3,50.52,6534,296310+/-470302,2,0.4654
IDSLLESDR,sp|P05371|CLUS_RAT,47,524.269478,2,316.150312,1,b3,48.92,0,296310+/-470302,0,0
IDSLLESDR,sp|P05371|CLUS_RAT,48,524.269478,2,316.150312,1,b3,48.44,0,296310+/-470302,0,0.2203
IDSLLESDR,sp|P05371|CLUS_RAT,49,524.269478,2,316.150312,1,b3,48.64,0,296310+/-470302,0,0.3213
IDSLLESDR,sp|P05371|CLUS_RAT,50,524.269478,2,316.150312,1,b3,49.43,0,296310+/-470302,0,0
IDSLLESDR,sp|P05371|CLUS_RAT,51,524.269478,2,316.150312,1,b3,49.48,1638,296310+/-470302,1,0.3679
IDSLLESDR,sp|P05371|CLUS_RAT,52,524.269478,2,316.150312,1,b3,48.92,0,296310+/-470302,0,0.2203
IDSLLESDR,sp|P05371|CLUS_RAT,53,524.269478,2,316.150312,1,b3,48.78,0,296310+/-470302,0,0.2203
IDSLLESDR,sp|P05371|CLUS_RAT,54,524.269478,2,316.150312,1,b3,48.95,0,296310+/-470302,0,0.2203
IDSLLESDR,sp|P05371|CLUS_RAT,55,524.269478,2,316.150312,1,b3,50.54,154,296310+/-470302,3,0.3421
IDSLLESDR,sp|P05371|CLUS_RAT,56,524.269478,2,316.150312,1,b3,49.79,57155,296310+/-470302,4,0.7509
IDSLLESDR,sp|P05371|CLUS_RAT,57,524.269478,2,316.150312,1,b3,48.89,0,296310+/-470302,0,0.2203
IDSLLESDR,sp|P05371|CLUS_RAT,58,524.269478,2,316.150312,1,b3,48.95,0,296310+/-470302,0,0.2203
IDSLLESDR,sp|P05371|CLUS_RAT,59,524.269478,2,316.150312,1,b3,48.53,0,296310+/-470302,0,0.2203
IDSLLESDR,sp|P05371|CLUS_RAT,60,524.269478,2,316.150312,1,b3,48.62,20,296310+/-470302,2,0.2266
IDSLLESDR,sp|P05371|CLUS_RAT,61,524.269478,2,316.150312,1,b3,48.87,0,296310+/-470302,0,0
ASGIIDTLFQDR,sp|P05371|CLUS_RAT,31_rerun,668.348791,2,1007.515636,1,y8,116.39,3419762,13968514+/-15070269,1,0.9505
ASGIIDTLFQDR,sp|P05371|CLUS_RAT,32,668.348791,2,1007.515636,1,y8,116.28,3304792,13968514+/-15070269,1,0.9253
ASGIIDTLFQDR,sp|P05371|CLUS_RAT,33,668.348791,2,1007.515636,1,y8,116.02,2195963,13968514+/-15070269,1,0.9029
ASGIIDTLFQDR,sp|P05371|CLUS_RAT,34,668.348791,2,1007.515636,1,y8,116.02,2809324,13968514+/-15070269,1,0.8907
ASGIIDTLFQDR,sp|P05371|CLUS_RAT,35,668.348791,2,1007.515636,1,y8,116.47,3002537,13968514+/-15070269,1,0.9247
ASGIIDTLFQDR,sp|P05371|CLUS_RAT,36,668.348791,2,1007.515636,1,y8,116.39,3252346,13968514+/-15070269,1,0.947
ASGIIDTLFQDR,sp|P05371|CLUS_RAT,37,668.348791,2,1007.515636,1,y8,116.47,2083765,13968514+/-15070269,1,0.9328
ASGIIDTLFQDR,sp|P05371|CLUS_RAT,38,668.348791,2,1007.515636,1,y8,116.59,1888717,13968514+/-15070269,1,0.9352
ASGIIDTLFQDR,sp|P05371|CLUS_RAT,39,668.348791,2,1007.515636,1,y8,116.81,2657944,13968514+/-15070269,1,0.9428
ASGIIDTLFQDR,sp|P05371|CLUS_RAT,40,668.348791,2,1007.515636,1,y8,116.44,12935432,13968514+/-15070269,1,0.9469
ASGIIDTLFQDR,sp|P05371|CLUS_RAT,41,668.348791,2,1007.515636,1,y8,116.47,15311632,13968514+/-15070269,1,0.9543
ASGIIDTLFQDR,sp|P05371|CLUS_RAT,42,668.348791,2,1007.515636,1,y8,116.99,15702724,13968514+/-15070269,1,0.9567
ASGIIDTLFQDR,sp|P05371|CLUS_RAT,43,668.348791,2,1007.515636,1,y8,116.61,5896458,13968514+/-15070269,1,0.9476
ASGIIDTLFQDR,sp|P05371|CLUS_RAT,44,668.348791,2,1007.515636,1,y8,116.49,20125184,13968514+/-15070269,1,0.9543
ASGIIDTLFQDR,sp|P05371|CLUS_RAT,45,668.348791,2,1007.515636,1,y8,116.81,6607731,13968514+/-15070269,1,0.9389
ASGIIDTLFQDR,sp|P05371|CLUS_RAT,46,668.348791,2,1007.515636,1,y8,116.42,1805391,13968514+/-15070269,1,0.9284
ASGIIDTLFQDR,sp|P05371|CLUS_RAT,47,668.348791,2,1007.515636,1,y8,116.33,1557096,13968514+/-15070269,1,0.8901
ASGIIDTLFQDR,sp|P05371|CLUS_RAT,48,668.348791,2,1007.515636,1,y8,116.22,2180230,13968514+/-15070269,1,0.8995
ASGIIDTLFQDR,sp|P05371|CLUS_RAT,49,668.348791,2,1007.515636,1,y8,116.11,2219415,13968514+/-15070269,1,0.883
ASGIIDTLFQDR,sp|P05371|CLUS_RAT,50,668.348791,2,1007.515636,1,y8,116.28,3368075,13968514+/-15070269,1,0.9594
ASGIIDTLFQDR,sp|P05371|CLUS_RAT,51,668.348791,2,1007.515636,1,y8,116.89,2266526,13968514+/-15070269,1,0.9043
ASGIIDTLFQDR,sp|P05371|CLUS_RAT,52,668.348791,2,1007.515636,1,y8,116.44,2130057,13968514+/-15070269,1,0.8991
ASGIIDTLFQDR,sp|P05371|CLUS_RAT,53,668.348791,2,1007.515636,1,y8,116.53,1844576,13968514+/-15070269,1,0.9158
ASGIIDTLFQDR,sp|P05371|CLUS_RAT,54,668.348791,2,1007.515636,1,y8,116.64,4428433,13968514+/-15070269,1,0.9536
ASGIIDTLFQDR,sp|P05371|CLUS_RAT,55,668.348791,2,1007.515636,1,y8,116.66,2929500,13968514+/-15070269,1,0.936
ASGIIDTLFQDR,sp|P05371|CLUS_RAT,56,668.348791,2,1007.515636,1,y8,116.22,12842773,13968514+/-15070269,1,0.9503
ASGIIDTLFQDR,sp|P05371|CLUS_RAT,57,668.348791,2,1007.515636,1,y8,116.75,2053826,13968514+/-15070269,1,0.9505
ASGIIDTLFQDR,sp|P05371|CLUS_RAT,58,668.348791,2,1007.515636,1,y8,116.38,2955198,13968514+/-15070269,1,0.928
ASGIIDTLFQDR,sp|P05371|CLUS_RAT,59,668.348791,2,1007.515636,1,y8,116.54,1177733,13968514+/-15070269,1,0.7887
ASGIIDTLFQDR,sp|P05371|CLUS_RAT,60,668.348791,2,1007.515636,1,y8,116.41,721643,13968514+/-15070269,2,0.792
ASGIIDTLFQDR,sp|P05371|CLUS_RAT,61,668.348791,2,1007.515636,1,y8,116.33,1444341,13968514+/-15070269,1,0.929
ASGIIDTLFQDR,sp|P05371|CLUS_RAT,31_rerun,668.348791,2,894.431572,1,y7,116.33,3096797,13968514+/-15070269,2,0.9505
ASGIIDTLFQDR,sp|P05371|CLUS_RAT,32,668.348791,2,894.431572,1,y7,116.28,2963766,13968514+/-15070269,2,0.9253
ASGIIDTLFQDR,sp|P05371|CLUS_RAT,33,668.348791,2,894.431572,1,y7,116.02,1940209,13968514+/-15070269,2,0.9029
ASGIIDTLFQDR,sp|P05371|CLUS_RAT,34,668.348791,2,894.431572,1,y7,116.02,2424070,13968514+/-15070269,2,0.8907
ASGIIDTLFQDR,sp|P05371|CLUS_RAT,35,668.348791,2,894.431572,1,y7,116.47,2559078,13968514+/-15070269,2,0.9247
ASGIIDTLFQDR,sp|P05371|CLUS_RAT,36,668.348791,2,894.431572,1,y7,116.33,2873353,13968514+/-15070269,2,0.947
ASGIIDTLFQDR,sp|P05371|CLUS_RAT,37,668.348791,2,894.431572,1,y7,116.5,1900747,13968514+/-15070269,2,0.9328
ASGIIDTLFQDR,sp|P05371|CLUS_RAT,38,668.348791,2,894.431572,1,y7,116.59,1601710,13968514+/-15070269,2,0.9352
ASGIIDTLFQDR,sp|P05371|CLUS_RAT,39,668.348791,2,894.431572,1,y7,116.81,2346099,13968514+/-15070269,2,0.9428
ASGIIDTLFQDR,sp|P05371|CLUS_RAT,40,668.348791,2,894.431572,1,y7,116.44,11137455,13968514+/-15070269,2,0.9469
ASGIIDTLFQDR,sp|P05371|CLUS_RAT,41,668.348791,2,894.431572,1,y7,116.5,13736575,13968514+/-15070269,2,0.9543
ASGIIDTLFQDR,sp|P05371|CLUS_RAT,42,668.348791,2,894.431572,1,y7,116.96,13374888,13968514+/-15070269,2,0.9567
ASGIIDTLFQDR,sp|P05371|CLUS_RAT,43,668.348791,2,894.431572,1,y7,116.61,4880339,13968514+/-15070269,2,0.9476
ASGIIDTLFQDR,sp|P05371|CLUS_RAT,44,668.348791,2,894.431572,1,y7,116.49,16397938,13968514+/-15070269,2,0.9543
ASGIIDTLFQDR,sp|P05371|CLUS_RAT,45,668.348791,2,894.431572,1,y7,116.73,5839273,13968514+/-15070269,2,0.9389
ASGIIDTLFQDR,sp|P05371|CLUS_RAT,46,668.348791,2,894.431572,1,y7,116.42,1563242,13968514+/-15070269,2,0.9284
ASGIIDTLFQDR,sp|P05371|CLUS_RAT,47,668.348791,2,894.431572,1,y7,116.42,1133952,13968514+/-15070269,2,0.8901
ASGIIDTLFQDR,sp|P05371|CLUS_RAT,48,668.348791,2,894.431572,1,y7,116.22,1694041,13968514+/-15070269,2,0.8995
ASGIIDTLFQDR,sp|P05371|CLUS_RAT,49,668.348791,2,894.431572,1,y7,116.11,2005696,13968514+/-15070269,2,0.883
ASGIIDTLFQDR,sp|P05371|CLUS_RAT,50,668.348791,2,894.431572,1,y7,116.28,3158751,13968514+/-15070269,2,0.9594
ASGIIDTLFQDR,sp|P05371|CLUS_RAT,51,668.348791,2,894.431572,1,y7,116.89,1799841,13968514+/-15070269,2,0.9043
ASGIIDTLFQDR,sp|P05371|CLUS_RAT,52,668.348791,2,894.431572,1,y7,116.47,1763819,13968514+/-15070269,2,0.8991
ASGIIDTLFQDR,sp|P05371|CLUS_RAT,53,668.348791,2,894.431572,1,y7,116.53,1506520,13968514+/-15070269,2,0.9158
ASGIIDTLFQDR,sp|P05371|CLUS_RAT,54,668.348791,2,894.431572,1,y7,116.64,3998670,13968514+/-15070269,2,0.9536
ASGIIDTLFQDR,sp|P05371|CLUS_RAT,55,668.348791,2,894.431572,1,y7,116.69,2344381,13968514+/-15070269,2,0.936
ASGIIDTLFQDR,sp|P05371|CLUS_RAT,56,668.348791,2,894.431572,1,y7,116.22,10678004,13968514+/-15070269,2,0.9503
ASGIIDTLFQDR,sp|P05371|CLUS_RAT,57,668.348791,2,894.431572,1,y7,116.72,1863285,13968514+/-15070269,2,0.9505
ASGIIDTLFQDR,sp|P05371|CLUS_RAT,58,668.348791,2,894.431572,1,y7,116.44,2543592,13968514+/-15070269,2,0.928
ASGIIDTLFQDR,sp|P05371|CLUS_RAT,59,668.348791,2,894.431572,1,y7,116.6,1101667,13968514+/-15070269,2,0.7887
ASGIIDTLFQDR,sp|P05371|CLUS_RAT,60,668.348791,2,894.431572,1,y7,116.41,815952,13968514+/-15070269,1,0.792
ASGIIDTLFQDR,sp|P05371|CLUS_RAT,61,668.348791,2,894.431572,1,y7,116.41,1312850,13968514+/-15070269,2,0.929
ASGIIDTLFQDR,sp|P05371|CLUS_RAT,31_rerun,668.348791,2,779.404629,1,y6,116.39,1757045,13968514+/-15070269,3,0.9505
ASGIIDTLFQDR,sp|P05371|CLUS_RAT,32,668.348791,2,779.404629,1,y6,116.28,1546149,13968514+/-15070269,3,0.9253
ASGIIDTLFQDR,sp|P05371|CLUS_RAT,33,668.348791,2,779.404629,1,y6,116.02,1919887,13968514+/-15070269,3,0.9029
ASGIIDTLFQDR,sp|P05371|CLUS_RAT,34,668.348791,2,779.404629,1,y6,116.02,2342473,13968514+/-15070269,3,0.8907
ASGIIDTLFQDR,sp|P05371|CLUS_RAT,35,668.348791,2,779.404629,1,y6,116.5,2411972,13968514+/-15070269,3,0.9247
ASGIIDTLFQDR,sp|P05371|CLUS_RAT,36,668.348791,2,779.404629,1,y6,116.47,2182405,13968514+/-15070269,3,0.947
ASGIIDTLFQDR,sp|P05371|CLUS_RAT,37,668.348791,2,779.404629,1,y6,116.5,992644,13968514+/-15070269,3,0.9328
ASGIIDTLFQDR,sp|P05371|CLUS_RAT,38,668.348791,2,779.404629,1,y6,116.64,859469,13968514+/-15070269,3,0.9352
ASGIIDTLFQDR,sp|P05371|CLUS_RAT,39,668.348791,2,779.404629,1,y6,116.81,1238757,13968514+/-15070269,3,0.9428
ASGIIDTLFQDR,sp|P05371|CLUS_RAT,40,668.348791,2,779.404629,1,y6,116.44,6515460,13968514+/-15070269,3,0.9469
ASGIIDTLFQDR,sp|P05371|CLUS_RAT,41,668.348791,2,779.404629,1,y6,116.5,7412270,13968514+/-15070269,3,0.9543
ASGIIDTLFQDR,sp|P05371|CLUS_RAT,42,668.348791,2,779.404629,1,y6,117.02,8703824,13968514+/-15070269,3,0.9567
ASGIIDTLFQDR,sp|P05371|CLUS_RAT,43,668.348791,2,779.404629,1,y6,116.61,2677754,13968514+/-15070269,3,0.9476
ASGIIDTLFQDR,sp|P05371|CLUS_RAT,44,668.348791,2,779.404629,1,y6,116.46,10137304,13968514+/-15070269,3,0.9543
ASGIIDTLFQDR,sp|P05371|CLUS_RAT,45,668.348791,2,779.404629,1,y6,116.81,2890565,13968514+/-15070269,3,0.9389
ASGIIDTLFQDR,sp|P05371|CLUS_RAT,46,668.348791,2,779.404629,1,y6,116.42,749717,13968514+/-15070269,3,0.9284
ASGIIDTLFQDR,sp|P05371|CLUS_RAT,47,668.348791,2,779.404629,1,y6,116.3,716842,13968514+/-15070269,3,0.8901
ASGIIDTLFQDR,sp|P05371|CLUS_RAT,48,668.348791,2,779.404629,1,y6,116.25,995215,13968514+/-15070269,3,0.8995
ASGIIDTLFQDR,sp|P05371|CLUS_RAT,49,668.348791,2,779.404629,1,y6,116.14,1045118,13968514+/-15070269,3,0.883
ASGIIDTLFQDR,sp|P05371|CLUS_RAT,50,668.348791,2,779.404629,1,y6,116.3,1812164,13968514+/-15070269,3,0.9594
ASGIIDTLFQDR,sp|P05371|CLUS_RAT,51,668.348791,2,779.404629,1,y6,116.92,861840,13968514+/-15070269,3,0.9043
ASGIIDTLFQDR,sp|P05371|CLUS_RAT,52,668.348791,2,779.404629,1,y6,116.53,956058,13968514+/-15070269,3,0.8991
ASGIIDTLFQDR,sp|P05371|CLUS_RAT,53,668.348791,2,779.404629,1,y6,116.5,871756,13968514+/-15070269,3,0.9158
ASGIIDTLFQDR,sp|P05371|CLUS_RAT,54,668.348791,2,779.404629,1,y6,116.64,2316649,13968514+/-15070269,3,0.9536
ASGIIDTLFQDR,sp|P05371|CLUS_RAT,55,668.348791,2,779.404629,1,y6,116.72,1421942,13968514+/-15070269,3,0.936
ASGIIDTLFQDR,sp|P05371|CLUS_RAT,56,668.348791,2,779.404629,1,y6,116.22,6144216,13968514+/-15070269,3,0.9503
ASGIIDTLFQDR,sp|P05371|CLUS_RAT,57,668.348791,2,779.404629,1,y6,116.72,1032561,13968514+/-15070269,3,0.9505
ASGIIDTLFQDR,sp|P05371|CLUS_RAT,58,668.348791,2,779.404629,1,y6,116.41,1441868,13968514+/-15070269,3,0.928
ASGIIDTLFQDR,sp|P05371|CLUS_RAT,59,668.348791,2,779.404629,1,y6,116.51,338743,13968514+/-15070269,3,0.7887
ASGIIDTLFQDR,sp|P05371|CLUS_RAT,60,668.348791,2,779.404629,1,y6,116.33,276849,13968514+/-15070269,3,0.792
ASGIIDTLFQDR,sp|P05371|CLUS_RAT,61,668.348791,2,779.404629,1,y6,116.38,671277,13968514+/-15070269,3,0.929
ASGIIDTLFQDR,sp|P05371|CLUS_RAT,31_rerun,668.348791,2,678.35695,1,y5,116.3,418603,13968514+/-15070269,6,0.9505
ASGIIDTLFQDR,sp|P05371|CLUS_RAT,32,668.348791,2,678.35695,1,y5,116.36,258740,13968514+/-15070269,6,0.9253
ASGIIDTLFQDR,sp|P05371|CLUS_RAT,33,668.348791,2,678.35695,1,y5,116.08,102762,13968514+/-15070269,6,0.9029
ASGIIDTLFQDR,sp|P05371|CLUS_RAT,34,668.348791,2,678.35695,1,y5,116.02,81115,13968514+/-15070269,6,0.8907
ASGIIDTLFQDR,sp|P05371|CLUS_RAT,35,668.348791,2,678.35695,1,y5,116.47,261337,13968514+/-15070269,6,0.9247
ASGIIDTLFQDR,sp|P05371|CLUS_RAT,36,668.348791,2,678.35695,1,y5,116.42,463788,13968514+/-15070269,6,0.947
ASGIIDTLFQDR,sp|P05371|CLUS_RAT,37,668.348791,2,678.35695,1,y5,116.47,252804,13968514+/-15070269,6,0.9328
ASGIIDTLFQDR,sp|P05371|CLUS_RAT,38,668.348791,2,678.35695,1,y5,116.56,210223,13968514+/-15070269,6,0.9352
ASGIIDTLFQDR,sp|P05371|CLUS_RAT,39,668.348791,2,678.35695,1,y5,116.81,397569,13968514+/-15070269,6,0.9428
ASGIIDTLFQDR,sp|P05371|CLUS_RAT,40,668.348791,2,678.35695,1,y5,116.44,2108903,13968514+/-15070269,6,0.9469
ASGIIDTLFQDR,sp|P05371|CLUS_RAT,41,668.348791,2,678.35695,1,y5,116.5,2451330,13968514+/-15070269,5,0.9543
ASGIIDTLFQDR,sp|P05371|CLUS_RAT,42,668.348791,2,678.35695,1,y5,117.05,2192641,13968514+/-15070269,6,0.9567
ASGIIDTLFQDR,sp|P05371|CLUS_RAT,43,668.348791,2,678.35695,1,y5,116.64,1005173,13968514+/-15070269,6,0.9476
ASGIIDTLFQDR,sp|P05371|CLUS_RAT,44,668.348791,2,678.35695,1,y5,116.49,3273464,13968514+/-15070269,6,0.9543
ASGIIDTLFQDR,sp|P05371|CLUS_RAT,45,668.348791,2,678.35695,1,y5,116.73,909441,13968514+/-15070269,6,0.9389
ASGIIDTLFQDR,sp|P05371|CLUS_RAT,46,668.348791,2,678.35695,1,y5,116.42,188666,13968514+/-15070269,6,0.9284
ASGIIDTLFQDR,sp|P05371|CLUS_RAT,47,668.348791,2,678.35695,1,y5,116.33,96693,13968514+/-15070269,6,0.8901
ASGIIDTLFQDR,sp|P05371|CLUS_RAT,48,668.348791,2,678.35695,1,y5,116.19,90632,13968514+/-15070269,6,0.8995
ASGIIDTLFQDR,sp|P05371|CLUS_RAT,49,668.348791,2,678.35695,1,y5,116.14,63507,13968514+/-15070269,6,0.883
ASGIIDTLFQDR,sp|P05371|CLUS_RAT,50,668.348791,2,678.35695,1,y5,116.28,545302,13968514+/-15070269,6,0.9594
ASGIIDTLFQDR,sp|P05371|CLUS_RAT,51,668.348791,2,678.35695,1,y5,116.81,219754,13968514+/-15070269,6,0.9043
ASGIIDTLFQDR,sp|P05371|CLUS_RAT,52,668.348791,2,678.35695,1,y5,116.44,86747,13968514+/-15070269,6,0.8991
ASGIIDTLFQDR,sp|P05371|CLUS_RAT,53,668.348791,2,678.35695,1,y5,116.61,109103,13968514+/-15070269,6,0.9158
ASGIIDTLFQDR,sp|P05371|CLUS_RAT,54,668.348791,2,678.35695,1,y5,116.64,652644,13968514+/-15070269,6,0.9536
ASGIIDTLFQDR,sp|P05371|CLUS_RAT,55,668.348791,2,678.35695,1,y5,116.72,285882,13968514+/-15070269,6,0.936
ASGIIDTLFQDR,sp|P05371|CLUS_RAT,56,668.348791,2,678.35695,1,y5,116.22,2065420,13968514+/-15070269,6,0.9503
ASGIIDTLFQDR,sp|P05371|CLUS_RAT,57,668.348791,2,678.35695,1,y5,116.72,300414,13968514+/-15070269,6,0.9505
ASGIIDTLFQDR,sp|P05371|CLUS_RAT,58,668.348791,2,678.35695,1,y5,116.41,254420,13968514+/-15070269,6,0.928
ASGIIDTLFQDR,sp|P05371|CLUS_RAT,59,668.348791,2,678.35695,1,y5,116.29,0,13968514+/-15070269,0,0.7887
ASGIIDTLFQDR,sp|P05371|CLUS_RAT,60,668.348791,2,678.35695,1,y5,116.44,31816,13968514+/-15070269,4,0.792
ASGIIDTLFQDR,sp|P05371|CLUS_RAT,61,668.348791,2,678.35695,1,y5,116.33,164792,13968514+/-15070269,6,0.929
ASGIIDTLFQDR,sp|P05371|CLUS_RAT,31_rerun,668.348791,2,565.272886,1,y4,116.36,912439,13968514+/-15070269,4,0.9505
ASGIIDTLFQDR,sp|P05371|CLUS_RAT,32,668.348791,2,565.272886,1,y4,116.28,790522,13968514+/-15070269,4,0.9253
ASGIIDTLFQDR,sp|P05371|CLUS_RAT,33,668.348791,2,565.272886,1,y4,116.08,561772,13968514+/-15070269,4,0.9029
ASGIIDTLFQDR,sp|P05371|CLUS_RAT,34,668.348791,2,565.272886,1,y4,116.02,656860,13968514+/-15070269,4,0.8907
ASGIIDTLFQDR,sp|P05371|CLUS_RAT,35,668.348791,2,565.272886,1,y4,116.42,618593,13968514+/-15070269,4,0.9247
ASGIIDTLFQDR,sp|P05371|CLUS_RAT,36,668.348791,2,565.272886,1,y4,116.33,662414,13968514+/-15070269,4,0.947
ASGIIDTLFQDR,sp|P05371|CLUS_RAT,37,668.348791,2,565.272886,1,y4,116.47,444489,13968514+/-15070269,4,0.9328
ASGIIDTLFQDR,sp|P05371|CLUS_RAT,38,668.348791,2,565.272886,1,y4,116.59,466251,13968514+/-15070269,4,0.9352
ASGIIDTLFQDR,sp|P05371|CLUS_RAT,39,668.348791,2,565.272886,1,y4,116.81,699088,13968514+/-15070269,4,0.9428
ASGIIDTLFQDR,sp|P05371|CLUS_RAT,40,668.348791,2,565.272886,1,y4,116.44,3613187,13968514+/-15070269,4,0.9469
ASGIIDTLFQDR,sp|P05371|CLUS_RAT,41,668.348791,2,565.272886,1,y4,116.5,4276942,13968514+/-15070269,4,0.9543
ASGIIDTLFQDR,sp|P05371|CLUS_RAT,42,668.348791,2,565.272886,1,y4,117.02,4104742,13968514+/-15070269,4,0.9567
ASGIIDTLFQDR,sp|P05371|CLUS_RAT,43,668.348791,2,565.272886,1,y4,116.61,1748088,13968514+/-15070269,4,0.9476
ASGIIDTLFQDR,sp|P05371|CLUS_RAT,44,668.348791,2,565.272886,1,y4,116.4,5430019,13968514+/-15070269,4,0.9543
ASGIIDTLFQDR,sp|P05371|CLUS_RAT,45,668.348791,2,565.272886,1,y4,116.73,1623796,13968514+/-15070269,4,0.9389
ASGIIDTLFQDR,sp|P05371|CLUS_RAT,46,668.348791,2,565.272886,1,y4,116.42,433106,13968514+/-15070269,4,0.9284
ASGIIDTLFQDR,sp|P05371|CLUS_RAT,47,668.348791,2,565.272886,1,y4,116.33,199291,13968514+/-15070269,4,0.8901
ASGIIDTLFQDR,sp|P05371|CLUS_RAT,48,668.348791,2,565.272886,1,y4,116.22,417166,13968514+/-15070269,4,0.8995
ASGIIDTLFQDR,sp|P05371|CLUS_RAT,49,668.348791,2,565.272886,1,y4,116.11,526117,13968514+/-15070269,4,0.883
ASGIIDTLFQDR,sp|P05371|CLUS_RAT,50,668.348791,2,565.272886,1,y4,116.28,901866,13968514+/-15070269,4,0.9594
ASGIIDTLFQDR,sp|P05371|CLUS_RAT,51,668.348791,2,565.272886,1,y4,116.95,337277,13968514+/-15070269,5,0.9043
ASGIIDTLFQDR,sp|P05371|CLUS_RAT,52,668.348791,2,565.272886,1,y4,116.47,496374,13968514+/-15070269,4,0.8991
ASGIIDTLFQDR,sp|P05371|CLUS_RAT,53,668.348791,2,565.272886,1,y4,116.5,439385,13968514+/-15070269,4,0.9158
ASGIIDTLFQDR,sp|P05371|CLUS_RAT,54,668.348791,2,565.272886,1,y4,116.64,1166097,13968514+/-15070269,4,0.9536
ASGIIDTLFQDR,sp|P05371|CLUS_RAT,55,668.348791,2,565.272886,1,y4,116.64,662173,13968514+/-15070269,4,0.936
ASGIIDTLFQDR,sp|P05371|CLUS_RAT,56,668.348791,2,565.272886,1,y4,116.22,3551807,13968514+/-15070269,4,0.9503
ASGIIDTLFQDR,sp|P05371|CLUS_RAT,57,668.348791,2,565.272886,1,y4,116.72,507289,13968514+/-15070269,4,0.9505
ASGIIDTLFQDR,sp|P05371|CLUS_RAT,58,668.348791,2,565.272886,1,y4,116.38,628563,13968514+/-15070269,4,0.928
ASGIIDTLFQDR,sp|P05371|CLUS_RAT,59,668.348791,2,565.272886,1,y4,116.54,226875,13968514+/-15070269,4,0.7887
ASGIIDTLFQDR,sp|P05371|CLUS_RAT,60,668.348791,2,565.272886,1,y4,116.5,30515,13968514+/-15070269,5,0.792
ASGIIDTLFQDR,sp|P05371|CLUS_RAT,61,668.348791,2,565.272886,1,y4,116.38,284956,13968514+/-15070269,4,0.929
ASGIIDTLFQDR,sp|P05371|CLUS_RAT,31_rerun,668.348791,2,329.181946,1,b4,116.36,570403,13968514+/-15070269,5,0.9505
ASGIIDTLFQDR,sp|P05371|CLUS_RAT,32,668.348791,2,329.181946,1,b4,116.22,493018,13968514+/-15070269,5,0.9253
ASGIIDTLFQDR,sp|P05371|CLUS_RAT,33,668.348791,2,329.181946,1,b4,116.08,273888,13968514+/-15070269,5,0.9029
ASGIIDTLFQDR,sp|P05371|CLUS_RAT,34,668.348791,2,329.181946,1,b4,115.88,410919,13968514+/-15070269,5,0.8907
ASGIIDTLFQDR,sp|P05371|CLUS_RAT,35,668.348791,2,329.181946,1,b4,116.47,487766,13968514+/-15070269,5,0.9247
ASGIIDTLFQDR,sp|P05371|CLUS_RAT,36,668.348791,2,329.181946,1,b4,116.42,655741,13968514+/-15070269,5,0.947
ASGIIDTLFQDR,sp|P05371|CLUS_RAT,37,668.348791,2,329.181946,1,b4,116.56,421060,13968514+/-15070269,5,0.9328
ASGIIDTLFQDR,sp|P05371|CLUS_RAT,38,668.348791,2,329.181946,1,b4,116.59,383952,13968514+/-15070269,5,0.9352
ASGIIDTLFQDR,sp|P05371|CLUS_RAT,39,668.348791,2,329.181946,1,b4,116.87,585461,13968514+/-15070269,5,0.9428
ASGIIDTLFQDR,sp|P05371|CLUS_RAT,40,668.348791,2,329.181946,1,b4,116.44,3226474,13968514+/-15070269,5,0.9469
ASGIIDTLFQDR,sp|P05371|CLUS_RAT,41,668.348791,2,329.181946,1,b4,116.5,2336157,13968514+/-15070269,6,0.9543
ASGIIDTLFQDR,sp|P05371|CLUS_RAT,42,668.348791,2,329.181946,1,b4,116.93,3274766,13968514+/-15070269,5,0.9567
ASGIIDTLFQDR,sp|P05371|CLUS_RAT,43,668.348791,2,329.181946,1,b4,116.61,1226299,13968514+/-15070269,5,0.9476
ASGIIDTLFQDR,sp|P05371|CLUS_RAT,44,668.348791,2,329.181946,1,b4,116.49,4215493,13968514+/-15070269,5,0.9543
ASGIIDTLFQDR,sp|P05371|CLUS_RAT,45,668.348791,2,329.181946,1,b4,116.81,1148001,13968514+/-15070269,5,0.9389
ASGIIDTLFQDR,sp|P05371|CLUS_RAT,46,668.348791,2,329.181946,1,b4,116.42,267763,13968514+/-15070269,5,0.9284
ASGIIDTLFQDR,sp|P05371|CLUS_RAT,47,668.348791,2,329.181946,1,b4,116.33,118981,13968514+/-15070269,5,0.8901
ASGIIDTLFQDR,sp|P05371|CLUS_RAT,48,668.348791,2,329.181946,1,b4,116.25,355826,13968514+/-15070269,5,0.8995
ASGIIDTLFQDR,sp|P05371|CLUS_RAT,49,668.348791,2,329.181946,1,b4,116.14,165734,13968514+/-15070269,5,0.883
ASGIIDTLFQDR,sp|P05371|CLUS_RAT,50,668.348791,2,329.181946,1,b4,116.3,618915,13968514+/-15070269,5,0.9594
ASGIIDTLFQDR,sp|P05371|CLUS_RAT,51,668.348791,2,329.181946,1,b4,116.89,379070,13968514+/-15070269,4,0.9043
ASGIIDTLFQDR,sp|P05371|CLUS_RAT,52,668.348791,2,329.181946,1,b4,116.47,211153,13968514+/-15070269,5,0.8991
ASGIIDTLFQDR,sp|P05371|CLUS_RAT,53,668.348791,2,329.181946,1,b4,116.53,364362,13968514+/-15070269,5,0.9158
ASGIIDTLFQDR,sp|P05371|CLUS_RAT,54,668.348791,2,329.181946,1,b4,116.64,913604,13968514+/-15070269,5,0.9536
ASGIIDTLFQDR,sp|P05371|CLUS_RAT,55,668.348791,2,329.181946,1,b4,116.69,517942,13968514+/-15070269,5,0.936
ASGIIDTLFQDR,sp|P05371|CLUS_RAT,56,668.348791,2,329.181946,1,b4,116.22,2699889,13968514+/-15070269,5,0.9503
ASGIIDTLFQDR,sp|P05371|CLUS_RAT,57,668.348791,2,329.181946,1,b4,116.66,364524,13968514+/-15070269,5,0.9505
ASGIIDTLFQDR,sp|P05371|CLUS_RAT,58,668.348791,2,329.181946,1,b4,116.38,389936,13968514+/-15070269,5,0.928
ASGIIDTLFQDR,sp|P05371|CLUS_RAT,59,668.348791,2,329.181946,1,b4,116.65,30880,13968514+/-15070269,5,0.7887
ASGIIDTLFQDR,sp|P05371|CLUS_RAT,60,668.348791,2,329.181946,1,b4,116.61,9978,13968514+/-15070269,6,0.792
ASGIIDTLFQDR,sp|P05371|CLUS_RAT,61,668.348791,2,329.181946,1,b4,116.44,227790,13968514+/-15070269,5,0.929
LTQQYNELLHSLQSK,sp|P05371|CLUS_RAT,31_rerun,601.319614,3,1331.695391,1,y11,80.95,263802,16418816+/-18358222,6,0.8901
LTQQYNELLHSLQSK,sp|P05371|CLUS_RAT,32,601.319614,3,1331.695391,1,y11,81.07,604665,16418816+/-18358222,7,0.9461
LTQQYNELLHSLQSK,sp|P05371|CLUS_RAT,33,601.319614,3,1331.695391,1,y11,80.42,428385,16418816+/-18358222,6,0.9341
LTQQYNELLHSLQSK,sp|P05371|CLUS_RAT,34,601.319614,3,1331.695391,1,y11,80.03,542050,16418816+/-18358222,7,0.8433
LTQQYNELLHSLQSK,sp|P05371|CLUS_RAT,35,601.319614,3,1331.695391,1,y11,80.59,437274,16418816+/-18358222,7,0.94
LTQQYNELLHSLQSK,sp|P05371|CLUS_RAT,36,601.319614,3,1331.695391,1,y11,80.73,240184,16418816+/-18358222,7,0.8958
LTQQYNELLHSLQSK,sp|P05371|CLUS_RAT,37,601.319614,3,1331.695391,1,y11,81.49,484651,16418816+/-18358222,6,0.9524
LTQQYNELLHSLQSK,sp|P05371|CLUS_RAT,38,601.319614,3,1331.695391,1,y11,81.35,589469,16418816+/-18358222,6,0.9504
LTQQYNELLHSLQSK,sp|P05371|CLUS_RAT,39,601.319614,3,1331.695391,1,y11,82.47,397543,16418816+/-18358222,5,0.8775
LTQQYNELLHSLQSK,sp|P05371|CLUS_RAT,40,601.319614,3,1331.695391,1,y11,81.46,3572065,16418816+/-18358222,7,0.9533
LTQQYNELLHSLQSK,sp|P05371|CLUS_RAT,41,601.319614,3,1331.695391,1,y11,81.24,2497547,16418816+/-18358222,6,0.9412
LTQQYNELLHSLQSK,sp|P05371|CLUS_RAT,42,601.319614,3,1331.695391,1,y11,81.63,1426439,16418816+/-18358222,7,0.9192
LTQQYNELLHSLQSK,sp|P05371|CLUS_RAT,43,601.319614,3,1331.695391,1,y11,80.92,490525,16418816+/-18358222,7,0.9178
LTQQYNELLHSLQSK,sp|P05371|CLUS_RAT,44,601.319614,3,1331.695391,1,y11,80.51,1325761,16418816+/-18358222,7,0.9104
LTQQYNELLHSLQSK,sp|P05371|CLUS_RAT,45,601.319614,3,1331.695391,1,y11,81.09,382745,16418816+/-18358222,7,0.9119
LTQQYNELLHSLQSK,sp|P05371|CLUS_RAT,46,601.319614,3,1331.695391,1,y11,81.04,480926,16418816+/-18358222,5,0.9591
LTQQYNELLHSLQSK,sp|P05371|CLUS_RAT,47,601.319614,3,1331.695391,1,y11,81.6,30048,16418816+/-18358222,6,0.7605
LTQQYNELLHSLQSK,sp|P05371|CLUS_RAT,48,601.319614,3,1331.695391,1,y11,81.38,76754,16418816+/-18358222,5,0.7887
LTQQYNELLHSLQSK,sp|P05371|CLUS_RAT,49,601.319614,3,1331.695391,1,y11,80.81,365257,16418816+/-18358222,6,0.9304
LTQQYNELLHSLQSK,sp|P05371|CLUS_RAT,50,601.319614,3,1331.695391,1,y11,80.36,790798,16418816+/-18358222,6,0.9491
LTQQYNELLHSLQSK,sp|P05371|CLUS_RAT,51,601.319614,3,1331.695391,1,y11,82.05,23339,16418816+/-18358222,6,0.7878
LTQQYNELLHSLQSK,sp|P05371|CLUS_RAT,52,601.319614,3,1331.695391,1,y11,81.57,0,16418816+/-18358222,0,0.6704
LTQQYNELLHSLQSK,sp|P05371|CLUS_RAT,53,601.319614,3,1331.695391,1,y11,81.54,69124,16418816+/-18358222,7,0.8353
LTQQYNELLHSLQSK,sp|P05371|CLUS_RAT,54,601.319614,3,1331.695391,1,y11,81.71,943896,16418816+/-18358222,6,0.9205
LTQQYNELLHSLQSK,sp|P05371|CLUS_RAT,55,601.319614,3,1331.695391,1,y11,81.9,235348,16418816+/-18358222,6,0.8346
LTQQYNELLHSLQSK,sp|P05371|CLUS_RAT,56,601.319614,3,1331.695391,1,y11,81.8,1910784,16418816+/-18358222,6,0.927
LTQQYNELLHSLQSK,sp|P05371|CLUS_RAT,57,601.319614,3,1331.695391,1,y11,82.35,257496,16418816+/-18358222,5,0.8524
LTQQYNELLHSLQSK,sp|P05371|CLUS_RAT,58,601.319614,3,1331.695391,1,y11,81.37,359993,16418816+/-18358222,6,0.8967
LTQQYNELLHSLQSK,sp|P05371|CLUS_RAT,59,601.319614,3,1331.695391,1,y11,82.13,190336,16418816+/-18358222,4,0.7521
LTQQYNELLHSLQSK,sp|P05371|CLUS_RAT,60,601.319614,3,1331.695391,1,y11,81.93,48330,16418816+/-18358222,5,0.7405
LTQQYNELLHSLQSK,sp|P05371|CLUS_RAT,61,601.319614,3,1331.695391,1,y11,81.2,293653,16418816+/-18358222,7,0.9433
LTQQYNELLHSLQSK,sp|P05371|CLUS_RAT,31_rerun,601.319614,3,1168.632063,1,y10,81.04,492584,16418816+/-18358222,5,0.8901
LTQQYNELLHSLQSK,sp|P05371|CLUS_RAT,32,601.319614,3,1168.632063,1,y10,81.12,853818,16418816+/-18358222,5,0.9461
LTQQYNELLHSLQSK,sp|P05371|CLUS_RAT,33,601.319614,3,1168.632063,1,y10,80.42,404576,16418816+/-18358222,7,0.9341
LTQQYNELLHSLQSK,sp|P05371|CLUS_RAT,34,601.319614,3,1168.632063,1,y10,79.97,661222,16418816+/-18358222,6,0.8433
LTQQYNELLHSLQSK,sp|P05371|CLUS_RAT,35,601.319614,3,1168.632063,1,y10,80.59,741681,16418816+/-18358222,5,0.94
LTQQYNELLHSLQSK,sp|P05371|CLUS_RAT,36,601.319614,3,1168.632063,1,y10,80.81,671772,16418816+/-18358222,5,0.8958
LTQQYNELLHSLQSK,sp|P05371|CLUS_RAT,37,601.319614,3,1168.632063,1,y10,81.29,691474,16418816+/-18358222,5,0.9524
LTQQYNELLHSLQSK,sp|P05371|CLUS_RAT,38,601.319614,3,1168.632063,1,y10,81.46,722262,16418816+/-18358222,5,0.9504
LTQQYNELLHSLQSK,sp|P05371|CLUS_RAT,39,601.319614,3,1168.632063,1,y10,82.75,147982,16418816+/-18358222,6,0.8775
LTQQYNELLHSLQSK,sp|P05371|CLUS_RAT,40,601.319614,3,1168.632063,1,y10,81.49,4259141,16418816+/-18358222,5,0.9533
LTQQYNELLHSLQSK,sp|P05371|CLUS_RAT,41,601.319614,3,1168.632063,1,y10,81.24,2755362,16418816+/-18358222,5,0.9412
LTQQYNELLHSLQSK,sp|P05371|CLUS_RAT,42,601.319614,3,1168.632063,1,y10,81.57,2097280,16418816+/-18358222,6,0.9192
LTQQYNELLHSLQSK,sp|P05371|CLUS_RAT,43,601.319614,3,1168.632063,1,y10,80.92,751159,16418816+/-18358222,5,0.9178
LTQQYNELLHSLQSK,sp|P05371|CLUS_RAT,44,601.319614,3,1168.632063,1,y10,80.51,2478692,16418816+/-18358222,6,0.9104
LTQQYNELLHSLQSK,sp|P05371|CLUS_RAT,45,601.319614,3,1168.632063,1,y10,81.18,912013,16418816+/-18358222,5,0.9119
LTQQYNELLHSLQSK,sp|P05371|CLUS_RAT,46,601.319614,3,1168.632063,1,y10,81.04,459926,16418816+/-18358222,6,0.9591
LTQQYNELLHSLQSK,sp|P05371|CLUS_RAT,47,601.319614,3,1168.632063,1,y10,81.6,34903,16418816+/-18358222,5,0.7605
LTQQYNELLHSLQSK,sp|P05371|CLUS_RAT,48,601.319614,3,1168.632063,1,y10,81.24,12886,16418816+/-18358222,7,0.7887
LTQQYNELLHSLQSK,sp|P05371|CLUS_RAT,49,601.319614,3,1168.632063,1,y10,80.87,414868,16418816+/-18358222,5,0.9304
LTQQYNELLHSLQSK,sp|P05371|CLUS_RAT,50,601.319614,3,1168.632063,1,y10,80.36,847173,16418816+/-18358222,5,0.9491
LTQQYNELLHSLQSK,sp|P05371|CLUS_RAT,51,601.319614,3,1168.632063,1,y10,82.11,43593,16418816+/-18358222,5,0.7878
LTQQYNELLHSLQSK,sp|P05371|CLUS_RAT,52,601.319614,3,1168.632063,1,y10,81.71,57368,16418816+/-18358222,4,0.6704
LTQQYNELLHSLQSK,sp|P05371|CLUS_RAT,53,601.319614,3,1168.632063,1,y10,81.54,170753,16418816+/-18358222,4,0.8353
LTQQYNELLHSLQSK,sp|P05371|CLUS_RAT,54,601.319614,3,1168.632063,1,y10,81.66,1210470,16418816+/-18358222,5,0.9205
LTQQYNELLHSLQSK,sp|P05371|CLUS_RAT,55,601.319614,3,1168.632063,1,y10,81.84,533419,16418816+/-18358222,5,0.8346
LTQQYNELLHSLQSK,sp|P05371|CLUS_RAT,56,601.319614,3,1168.632063,1,y10,81.74,3548773,16418816+/-18358222,4,0.927
LTQQYNELLHSLQSK,sp|P05371|CLUS_RAT,57,601.319614,3,1168.632063,1,y10,82.35,241331,16418816+/-18358222,6,0.8524
LTQQYNELLHSLQSK,sp|P05371|CLUS_RAT,58,601.319614,3,1168.632063,1,y10,81.29,608602,16418816+/-18358222,5,0.8967
LTQQYNELLHSLQSK,sp|P05371|CLUS_RAT,59,601.319614,3,1168.632063,1,y10,82.27,154739,16418816+/-18358222,5,0.7521
LTQQYNELLHSLQSK,sp|P05371|CLUS_RAT,60,601.319614,3,1168.632063,1,y10,81.26,0,16418816+/-18358222,0,0.7405
LTQQYNELLHSLQSK,sp|P05371|CLUS_RAT,61,601.319614,3,1168.632063,1,y10,81.23,608079,16418816+/-18358222,5,0.9433
LTQQYNELLHSLQSK,sp|P05371|CLUS_RAT,31_rerun,601.319614,3,925.546542,1,y8,81.01,704527,16418816+/-18358222,4,0.8901
LTQQYNELLHSLQSK,sp|P05371|CLUS_RAT,32,601.319614,3,925.546542,1,y8,81.12,1217940,16418816+/-18358222,4,0.9461
LTQQYNELLHSLQSK,sp|P05371|CLUS_RAT,33,601.319614,3,925.546542,1,y8,80.36,673442,16418816+/-18358222,5,0.9341
LTQQYNELLHSLQSK,sp|P05371|CLUS_RAT,34,601.319614,3,925.546542,1,y8,80.06,689250,16418816+/-18358222,5,0.8433
LTQQYNELLHSLQSK,sp|P05371|CLUS_RAT,35,601.319614,3,925.546542,1,y8,80.73,1002880,16418816+/-18358222,4,0.94
LTQQYNELLHSLQSK,sp|P05371|CLUS_RAT,36,601.319614,3,925.546542,1,y8,80.87,1337792,16418816+/-18358222,4,0.8958
LTQQYNELLHSLQSK,sp|P05371|CLUS_RAT,37,601.319614,3,925.546542,1,y8,81.38,726701,16418816+/-18358222,4,0.9524
LTQQYNELLHSLQSK,sp|P05371|CLUS_RAT,38,601.319614,3,925.546542,1,y8,81.46,914892,16418816+/-18358222,4,0.9504
LTQQYNELLHSLQSK,sp|P05371|CLUS_RAT,39,601.319614,3,925.546542,1,y8,82.47,502553,16418816+/-18358222,4,0.8775
LTQQYNELLHSLQSK,sp|P05371|CLUS_RAT,40,601.319614,3,925.546542,1,y8,81.46,6409716,16418816+/-18358222,4,0.9533
LTQQYNELLHSLQSK,sp|P05371|CLUS_RAT,41,601.319614,3,925.546542,1,y8,81.29,3016998,16418816+/-18358222,4,0.9412
LTQQYNELLHSLQSK,sp|P05371|CLUS_RAT,42,601.319614,3,925.546542,1,y8,81.57,4330258,16418816+/-18358222,4,0.9192
LTQQYNELLHSLQSK,sp|P05371|CLUS_RAT,43,601.319614,3,925.546542,1,y8,80.92,1663447,16418816+/-18358222,4,0.9178
LTQQYNELLHSLQSK,sp|P05371|CLUS_RAT,44,601.319614,3,925.546542,1,y8,80.56,6462055,16418816+/-18358222,4,0.9104
LTQQYNELLHSLQSK,sp|P05371|CLUS_RAT,45,601.319614,3,925.546542,1,y8,81.24,1104025,16418816+/-18358222,4,0.9119
LTQQYNELLHSLQSK,sp|P05371|CLUS_RAT,46,601.319614,3,925.546542,1,y8,81.04,574103,16418816+/-18358222,4,0.9591
LTQQYNELLHSLQSK,sp|P05371|CLUS_RAT,47,601.319614,3,925.546542,1,y8,81.6,80711,16418816+/-18358222,4,0.7605
LTQQYNELLHSLQSK,sp|P05371|CLUS_RAT,48,601.319614,3,925.546542,1,y8,81.35,78053,16418816+/-18358222,4,0.7887
LTQQYNELLHSLQSK,sp|P05371|CLUS_RAT,49,601.319614,3,925.546542,1,y8,80.87,549586,16418816+/-18358222,4,0.9304
LTQQYNELLHSLQSK,sp|P05371|CLUS_RAT,50,601.319614,3,925.546542,1,y8,80.28,1070547,16418816+/-18358222,4,0.9491
LTQQYNELLHSLQSK,sp|P05371|CLUS_RAT,51,601.319614,3,925.546542,1,y8,82.11,55927,16418816+/-18358222,4,0.7878
LTQQYNELLHSLQSK,sp|P05371|CLUS_RAT,52,601.319614,3,925.546542,1,y8,81.57,0,16418816+/-18358222,0,0.6704
LTQQYNELLHSLQSK,sp|P05371|CLUS_RAT,53,601.319614,3,925.546542,1,y8,81.54,123329,16418816+/-18358222,5,0.8353
LTQQYNELLHSLQSK,sp|P05371|CLUS_RAT,54,601.319614,3,925.546542,1,y8,81.66,1802654,16418816+/-18358222,4,0.9205
LTQQYNELLHSLQSK,sp|P05371|CLUS_RAT,55,601.319614,3,925.546542,1,y8,81.96,752647,16418816+/-18358222,4,0.8346
LTQQYNELLHSLQSK,sp|P05371|CLUS_RAT,56,601.319614,3,925.546542,1,y8,81.88,3222962,16418816+/-18358222,5,0.927
LTQQYNELLHSLQSK,sp|P05371|CLUS_RAT,57,601.319614,3,925.546542,1,y8,82.4,459531,16418816+/-18358222,4,0.8524
LTQQYNELLHSLQSK,sp|P05371|CLUS_RAT,58,601.319614,3,925.546542,1,y8,81.45,708711,16418816+/-18358222,4,0.8967
LTQQYNELLHSLQSK,sp|P05371|CLUS_RAT,59,601.319614,3,925.546542,1,y8,81.99,0,16418816+/-18358222,0,0.7521
LTQQYNELLHSLQSK,sp|P05371|CLUS_RAT,60,601.319614,3,925.546542,1,y8,81.87,165947,16418816+/-18358222,4,0.7405
LTQQYNELLHSLQSK,sp|P05371|CLUS_RAT,61,601.319614,3,925.546542,1,y8,81.23,686111,16418816+/-18358222,4,0.9433
LTQQYNELLHSLQSK,sp|P05371|CLUS_RAT,31_rerun,601.319614,3,812.462478,1,y7,80.95,2026581,16418816+/-18358222,3,0.8901
LTQQYNELLHSLQSK,sp|P05371|CLUS_RAT,32,601.319614,3,812.462478,1,y7,81.01,2633599,16418816+/-18358222,3,0.9461
LTQQYNELLHSLQSK,sp|P05371|CLUS_RAT,33,601.319614,3,812.462478,1,y7,80.48,1463439,16418816+/-18358222,3,0.9341
LTQQYNELLHSLQSK,sp|P05371|CLUS_RAT,34,601.319614,3,812.462478,1,y7,79.97,1691985,16418816+/-18358222,4,0.8433
LTQQYNELLHSLQSK,sp|P05371|CLUS_RAT,35,601.319614,3,812.462478,1,y7,80.56,2087973,16418816+/-18358222,3,0.94
LTQQYNELLHSLQSK,sp|P05371|CLUS_RAT,36,601.319614,3,812.462478,1,y7,80.93,2551157,16418816+/-18358222,3,0.8958
LTQQYNELLHSLQSK,sp|P05371|CLUS_RAT,37,601.319614,3,812.462478,1,y7,81.38,1698259,16418816+/-18358222,3,0.9524
LTQQYNELLHSLQSK,sp|P05371|CLUS_RAT,38,601.319614,3,812.462478,1,y7,81.46,1804871,16418816+/-18358222,3,0.9504
LTQQYNELLHSLQSK,sp|P05371|CLUS_RAT,39,601.319614,3,812.462478,1,y7,82.7,735807,16418816+/-18358222,3,0.8775
LTQQYNELLHSLQSK,sp|P05371|CLUS_RAT,40,601.319614,3,812.462478,1,y7,81.4,13451799,16418816+/-18358222,3,0.9533
LTQQYNELLHSLQSK,sp|P05371|CLUS_RAT,41,601.319614,3,812.462478,1,y7,81.24,8531688,16418816+/-18358222,3,0.9412
LTQQYNELLHSLQSK,sp|P05371|CLUS_RAT,42,601.319614,3,812.462478,1,y7,81.63,10192505,16418816+/-18358222,3,0.9192
LTQQYNELLHSLQSK,sp|P05371|CLUS_RAT,43,601.319614,3,812.462478,1,y7,80.92,3069104,16418816+/-18358222,3,0.9178
LTQQYNELLHSLQSK,sp|P05371|CLUS_RAT,44,601.319614,3,812.462478,1,y7,80.56,11594981,16418816+/-18358222,3,0.9104
LTQQYNELLHSLQSK,sp|P05371|CLUS_RAT,45,601.319614,3,812.462478,1,y7,81.24,3175727,16418816+/-18358222,3,0.9119
LTQQYNELLHSLQSK,sp|P05371|CLUS_RAT,46,601.319614,3,812.462478,1,y7,81.12,1304417,16418816+/-18358222,3,0.9591
LTQQYNELLHSLQSK,sp|P05371|CLUS_RAT,47,601.319614,3,812.462478,1,y7,81.8,461162,16418816+/-18358222,2,0.7605
LTQQYNELLHSLQSK,sp|P05371|CLUS_RAT,48,601.319614,3,812.462478,1,y7,81.38,114924,16418816+/-18358222,3,0.7887
LTQQYNELLHSLQSK,sp|P05371|CLUS_RAT,49,601.319614,3,812.462478,1,y7,80.93,1273405,16418816+/-18358222,3,0.9304
LTQQYNELLHSLQSK,sp|P05371|CLUS_RAT,50,601.319614,3,812.462478,1,y7,80.34,2354117,16418816+/-18358222,3,0.9491
LTQQYNELLHSLQSK,sp|P05371|CLUS_RAT,51,601.319614,3,812.462478,1,y7,82.13,338266,16418816+/-18358222,3,0.7878
LTQQYNELLHSLQSK,sp|P05371|CLUS_RAT,52,601.319614,3,812.462478,1,y7,81.8,169960,16418816+/-18358222,3,0.6704
LTQQYNELLHSLQSK,sp|P05371|CLUS_RAT,53,601.319614,3,812.462478,1,y7,81.6,750576,16418816+/-18358222,3,0.8353
LTQQYNELLHSLQSK,sp|P05371|CLUS_RAT,54,601.319614,3,812.462478,1,y7,81.66,4075962,16418816+/-18358222,3,0.9205
LTQQYNELLHSLQSK,sp|P05371|CLUS_RAT,55,601.319614,3,812.462478,1,y7,81.9,1205770,16418816+/-18358222,3,0.8346
LTQQYNELLHSLQSK,sp|P05371|CLUS_RAT,56,601.319614,3,812.462478,1,y7,81.63,9511306,16418816+/-18358222,3,0.927
LTQQYNELLHSLQSK,sp|P05371|CLUS_RAT,57,601.319614,3,812.462478,1,y7,82.4,1641646,16418816+/-18358222,3,0.8524
LTQQYNELLHSLQSK,sp|P05371|CLUS_RAT,58,601.319614,3,812.462478,1,y7,81.4,2436660,16418816+/-18358222,3,0.8967
LTQQYNELLHSLQSK,sp|P05371|CLUS_RAT,59,601.319614,3,812.462478,1,y7,82.13,652401,16418816+/-18358222,2,0.7521
LTQQYNELLHSLQSK,sp|P05371|CLUS_RAT,60,601.319614,3,812.462478,1,y7,81.73,931213,16418816+/-18358222,3,0.7405
LTQQYNELLHSLQSK,sp|P05371|CLUS_RAT,61,601.319614,3,812.462478,1,y7,81.37,1567588,16418816+/-18358222,3,0.9433
LTQQYNELLHSLQSK,sp|P05371|CLUS_RAT,31_rerun,601.319614,3,699.378414,1,y6,80.95,3413564,16418816+/-18358222,1,0.8901
LTQQYNELLHSLQSK,sp|P05371|CLUS_RAT,32,601.319614,3,699.378414,1,y6,81.07,4938359,16418816+/-18358222,1,0.9461
LTQQYNELLHSLQSK,sp|P05371|CLUS_RAT,33,601.319614,3,699.378414,1,y6,80.48,3131959,16418816+/-18358222,1,0.9341
LTQQYNELLHSLQSK,sp|P05371|CLUS_RAT,34,601.319614,3,699.378414,1,y6,80,4755170,16418816+/-18358222,1,0.8433
LTQQYNELLHSLQSK,sp|P05371|CLUS_RAT,35,601.319614,3,699.378414,1,y6,80.65,3945901,16418816+/-18358222,1,0.94
LTQQYNELLHSLQSK,sp|P05371|CLUS_RAT,36,601.319614,3,699.378414,1,y6,80.87,4828525,16418816+/-18358222,1,0.8958
LTQQYNELLHSLQSK,sp|P05371|CLUS_RAT,37,601.319614,3,699.378414,1,y6,81.38,3080989,16418816+/-18358222,1,0.9524
LTQQYNELLHSLQSK,sp|P05371|CLUS_RAT,38,601.319614,3,699.378414,1,y6,81.4,3193003,16418816+/-18358222,1,0.9504
LTQQYNELLHSLQSK,sp|P05371|CLUS_RAT,39,601.319614,3,699.378414,1,y6,82.56,2197507,16418816+/-18358222,1,0.8775
LTQQYNELLHSLQSK,sp|P05371|CLUS_RAT,40,601.319614,3,699.378414,1,y6,81.54,26162872,16418816+/-18358222,1,0.9533
LTQQYNELLHSLQSK,sp|P05371|CLUS_RAT,41,601.319614,3,699.378414,1,y6,81.24,15261502,16418816+/-18358222,1,0.9412
LTQQYNELLHSLQSK,sp|P05371|CLUS_RAT,42,601.319614,3,699.378414,1,y6,81.57,14559532,16418816+/-18358222,1,0.9192
LTQQYNELLHSLQSK,sp|P05371|CLUS_RAT,43,601.319614,3,699.378414,1,y6,80.92,5205744,16418816+/-18358222,1,0.9178
LTQQYNELLHSLQSK,sp|P05371|CLUS_RAT,44,601.319614,3,699.378414,1,y6,80.51,19104226,16418816+/-18358222,1,0.9104
LTQQYNELLHSLQSK,sp|P05371|CLUS_RAT,45,601.319614,3,699.378414,1,y6,81.15,5424739,16418816+/-18358222,1,0.9119
LTQQYNELLHSLQSK,sp|P05371|CLUS_RAT,46,601.319614,3,699.378414,1,y6,81.04,2522562,16418816+/-18358222,1,0.9591
LTQQYNELLHSLQSK,sp|P05371|CLUS_RAT,47,601.319614,3,699.378414,1,y6,81.71,912944,16418816+/-18358222,1,0.7605
LTQQYNELLHSLQSK,sp|P05371|CLUS_RAT,48,601.319614,3,699.378414,1,y6,81.43,869632,16418816+/-18358222,1,0.7887
LTQQYNELLHSLQSK,sp|P05371|CLUS_RAT,49,601.319614,3,699.378414,1,y6,80.87,2291678,16418816+/-18358222,1,0.9304
LTQQYNELLHSLQSK,sp|P05371|CLUS_RAT,50,601.319614,3,699.378414,1,y6,80.28,3928058,16418816+/-18358222,1,0.9491
LTQQYNELLHSLQSK,sp|P05371|CLUS_RAT,51,601.319614,3,699.378414,1,y6,82.19,1131954,16418816+/-18358222,1,0.7878
LTQQYNELLHSLQSK,sp|P05371|CLUS_RAT,52,601.319614,3,699.378414,1,y6,81.8,352005,16418816+/-18358222,2,0.6704
LTQQYNELLHSLQSK,sp|P05371|CLUS_RAT,53,601.319614,3,699.378414,1,y6,81.74,1880887,16418816+/-18358222,1,0.8353
LTQQYNELLHSLQSK,sp|P05371|CLUS_RAT,54,601.319614,3,699.378414,1,y6,81.66,9391894,16418816+/-18358222,1,0.9205
LTQQYNELLHSLQSK,sp|P05371|CLUS_RAT,55,601.319614,3,699.378414,1,y6,81.9,5053138,16418816+/-18358222,1,0.8346
LTQQYNELLHSLQSK,sp|P05371|CLUS_RAT,56,601.319614,3,699.378414,1,y6,81.63,17329884,16418816+/-18358222,1,0.927
LTQQYNELLHSLQSK,sp|P05371|CLUS_RAT,57,601.319614,3,699.378414,1,y6,82.4,3130713,16418816+/-18358222,1,0.8524
LTQQYNELLHSLQSK,sp|P05371|CLUS_RAT,58,601.319614,3,699.378414,1,y6,81.45,4299794,16418816+/-18358222,1,0.8967
LTQQYNELLHSLQSK,sp|P05371|CLUS_RAT,59,601.319614,3,699.378414,1,y6,82.27,1515148,16418816+/-18358222,1,0.7521
LTQQYNELLHSLQSK,sp|P05371|CLUS_RAT,60,601.319614,3,699.378414,1,y6,81.82,2256218,16418816+/-18358222,1,0.7405
LTQQYNELLHSLQSK,sp|P05371|CLUS_RAT,61,601.319614,3,699.378414,1,y6,81.26,2981668,16418816+/-18358222,1,0.9433
LTQQYNELLHSLQSK,sp|P05371|CLUS_RAT,31_rerun,601.319614,3,562.319502,1,y5,81.01,2162821,16418816+/-18358222,2,0.8901
LTQQYNELLHSLQSK,sp|P05371|CLUS_RAT,32,601.319614,3,562.319502,1,y5,81.01,3453485,16418816+/-18358222,2,0.9461
LTQQYNELLHSLQSK,sp|P05371|CLUS_RAT,33,601.319614,3,562.319502,1,y5,80.42,2215254,16418816+/-18358222,2,0.9341
LTQQYNELLHSLQSK,sp|P05371|CLUS_RAT,34,601.319614,3,562.319502,1,y5,79.97,2576118,16418816+/-18358222,3,0.8433
LTQQYNELLHSLQSK,sp|P05371|CLUS_RAT,35,601.319614,3,562.319502,1,y5,80.65,2861253,16418816+/-18358222,2,0.94
LTQQYNELLHSLQSK,sp|P05371|CLUS_RAT,36,601.319614,3,562.319502,1,y5,80.87,3530267,16418816+/-18358222,2,0.8958
LTQQYNELLHSLQSK,sp|P05371|CLUS_RAT,37,601.319614,3,562.319502,1,y5,81.32,2272449,16418816+/-18358222,2,0.9524
LTQQYNELLHSLQSK,sp|P05371|CLUS_RAT,38,601.319614,3,562.319502,1,y5,81.46,2622033,16418816+/-18358222,2,0.9504
LTQQYNELLHSLQSK,sp|P05371|CLUS_RAT,39,601.319614,3,562.319502,1,y5,82.61,1229658,16418816+/-18358222,2,0.8775
LTQQYNELLHSLQSK,sp|P05371|CLUS_RAT,40,601.319614,3,562.319502,1,y5,81.43,17121032,16418816+/-18358222,2,0.9533
LTQQYNELLHSLQSK,sp|P05371|CLUS_RAT,41,601.319614,3,562.319502,1,y5,81.18,11151049,16418816+/-18358222,2,0.9412
LTQQYNELLHSLQSK,sp|P05371|CLUS_RAT,42,601.319614,3,562.319502,1,y5,81.57,10262925,16418816+/-18358222,2,0.9192
LTQQYNELLHSLQSK,sp|P05371|CLUS_RAT,43,601.319614,3,562.319502,1,y5,80.92,4072886,16418816+/-18358222,2,0.9178
LTQQYNELLHSLQSK,sp|P05371|CLUS_RAT,44,601.319614,3,562.319502,1,y5,80.51,14491961,16418816+/-18358222,2,0.9104
LTQQYNELLHSLQSK,sp|P05371|CLUS_RAT,45,601.319614,3,562.319502,1,y5,81.18,3721750,16418816+/-18358222,2,0.9119
LTQQYNELLHSLQSK,sp|P05371|CLUS_RAT,46,601.319614,3,562.319502,1,y5,81.09,1805010,16418816+/-18358222,2,0.9591
LTQQYNELLHSLQSK,sp|P05371|CLUS_RAT,47,601.319614,3,562.319502,1,y5,81.71,386094,16418816+/-18358222,3,0.7605
LTQQYNELLHSLQSK,sp|P05371|CLUS_RAT,48,601.319614,3,562.319502,1,y5,81.49,519619,16418816+/-18358222,2,0.7887
LTQQYNELLHSLQSK,sp|P05371|CLUS_RAT,49,601.319614,3,562.319502,1,y5,80.84,1594260,16418816+/-18358222,2,0.9304
LTQQYNELLHSLQSK,sp|P05371|CLUS_RAT,50,601.319614,3,562.319502,1,y5,80.36,2771359,16418816+/-18358222,2,0.9491
LTQQYNELLHSLQSK,sp|P05371|CLUS_RAT,51,601.319614,3,562.319502,1,y5,82.19,565942,16418816+/-18358222,2,0.7878
LTQQYNELLHSLQSK,sp|P05371|CLUS_RAT,52,601.319614,3,562.319502,1,y5,81.85,522590,16418816+/-18358222,1,0.6704
LTQQYNELLHSLQSK,sp|P05371|CLUS_RAT,53,601.319614,3,562.319502,1,y5,81.66,1225942,16418816+/-18358222,2,0.8353
LTQQYNELLHSLQSK,sp|P05371|CLUS_RAT,54,601.319614,3,562.319502,1,y5,81.63,6661912,16418816+/-18358222,2,0.9205
LTQQYNELLHSLQSK,sp|P05371|CLUS_RAT,55,601.319614,3,562.319502,1,y5,81.9,1979413,16418816+/-18358222,2,0.8346
LTQQYNELLHSLQSK,sp|P05371|CLUS_RAT,56,601.319614,3,562.319502,1,y5,81.68,12069416,16418816+/-18358222,2,0.927
LTQQYNELLHSLQSK,sp|P05371|CLUS_RAT,57,601.319614,3,562.319502,1,y5,82.35,1798142,16418816+/-18358222,2,0.8524
LTQQYNELLHSLQSK,sp|P05371|CLUS_RAT,58,601.319614,3,562.319502,1,y5,81.45,2675364,16418816+/-18358222,2,0.8967
LTQQYNELLHSLQSK,sp|P05371|CLUS_RAT,59,601.319614,3,562.319502,1,y5,82.13,568373,16418816+/-18358222,3,0.7521
LTQQYNELLHSLQSK,sp|P05371|CLUS_RAT,60,601.319614,3,562.319502,1,y5,81.76,1257735,16418816+/-18358222,2,0.7405
LTQQYNELLHSLQSK,sp|P05371|CLUS_RAT,61,601.319614,3,562.319502,1,y5,81.23,1881578,16418816+/-18358222,2,0.9433
LTQQYNELLHSLQSK,sp|P05371|CLUS_RAT,31_rerun,601.319614,3,475.287474,1,y4,80.81,197980,16418816+/-18358222,7,0.8901
LTQQYNELLHSLQSK,sp|P05371|CLUS_RAT,32,601.319614,3,475.287474,1,y4,81.01,651341,16418816+/-18358222,6,0.9461
LTQQYNELLHSLQSK,sp|P05371|CLUS_RAT,33,601.319614,3,475.287474,1,y4,80.79,907062,16418816+/-18358222,4,0.9341
LTQQYNELLHSLQSK,sp|P05371|CLUS_RAT,34,601.319614,3,475.287474,1,y4,80.22,2937538,16418816+/-18358222,2,0.8433
LTQQYNELLHSLQSK,sp|P05371|CLUS_RAT,35,601.319614,3,475.287474,1,y4,80.62,450939,16418816+/-18358222,6,0.94
LTQQYNELLHSLQSK,sp|P05371|CLUS_RAT,36,601.319614,3,475.287474,1,y4,80.79,407492,16418816+/-18358222,6,0.8958
LTQQYNELLHSLQSK,sp|P05371|CLUS_RAT,37,601.319614,3,475.287474,1,y4,81.49,383016,16418816+/-18358222,7,0.9524
LTQQYNELLHSLQSK,sp|P05371|CLUS_RAT,38,601.319614,3,475.287474,1,y4,81.46,359712,16418816+/-18358222,7,0.9504
LTQQYNELLHSLQSK,sp|P05371|CLUS_RAT,39,601.319614,3,475.287474,1,y4,82.7,83515,16418816+/-18358222,7,0.8775
LTQQYNELLHSLQSK,sp|P05371|CLUS_RAT,40,601.319614,3,475.287474,1,y4,81.46,4011922,16418816+/-18358222,6,0.9533
LTQQYNELLHSLQSK,sp|P05371|CLUS_RAT,41,601.319614,3,475.287474,1,y4,81.32,1870182,16418816+/-18358222,7,0.9412
LTQQYNELLHSLQSK,sp|P05371|CLUS_RAT,42,601.319614,3,475.287474,1,y4,81.6,2858284,16418816+/-18358222,5,0.9192
LTQQYNELLHSLQSK,sp|P05371|CLUS_RAT,43,601.319614,3,475.287474,1,y4,80.87,558394,16418816+/-18358222,6,0.9178
LTQQYNELLHSLQSK,sp|P05371|CLUS_RAT,44,601.319614,3,475.287474,1,y4,80.56,2832982,16418816+/-18358222,5,0.9104
LTQQYNELLHSLQSK,sp|P05371|CLUS_RAT,45,601.319614,3,475.287474,1,y4,81.12,621214,16418816+/-18358222,6,0.9119
LTQQYNELLHSLQSK,sp|P05371|CLUS_RAT,46,601.319614,3,475.287474,1,y4,81.04,363009,16418816+/-18358222,7,0.9591
LTQQYNELLHSLQSK,sp|P05371|CLUS_RAT,47,601.319614,3,475.287474,1,y4,81.4,0,16418816+/-18358222,0,0.7605
LTQQYNELLHSLQSK,sp|P05371|CLUS_RAT,48,601.319614,3,475.287474,1,y4,81.29,23955,16418816+/-18358222,6,0.7887
LTQQYNELLHSLQSK,sp|P05371|CLUS_RAT,49,601.319614,3,475.287474,1,y4,80.73,187979,16418816+/-18358222,7,0.9304
LTQQYNELLHSLQSK,sp|P05371|CLUS_RAT,50,601.319614,3,475.287474,1,y4,80.36,475394,16418816+/-18358222,7,0.9491
LTQQYNELLHSLQSK,sp|P05371|CLUS_RAT,51,601.319614,3,475.287474,1,y4,82.11,22773,16418816+/-18358222,7,0.7878
LTQQYNELLHSLQSK,sp|P05371|CLUS_RAT,52,601.319614,3,475.287474,1,y4,81.57,0,16418816+/-18358222,0,0.6704
LTQQYNELLHSLQSK,sp|P05371|CLUS_RAT,53,601.319614,3,475.287474,1,y4,81.54,79875,16418816+/-18358222,6,0.8353
LTQQYNELLHSLQSK,sp|P05371|CLUS_RAT,54,601.319614,3,475.287474,1,y4,81.77,896573,16418816+/-18358222,7,0.9205
LTQQYNELLHSLQSK,sp|P05371|CLUS_RAT,55,601.319614,3,475.287474,1,y4,81.82,78720,16418816+/-18358222,7,0.8346
LTQQYNELLHSLQSK,sp|P05371|CLUS_RAT,56,601.319614,3,475.287474,1,y4,81.63,1783024,16418816+/-18358222,7,0.927
LTQQYNELLHSLQSK,sp|P05371|CLUS_RAT,57,601.319614,3,475.287474,1,y4,82.57,78110,16418816+/-18358222,7,0.8524
LTQQYNELLHSLQSK,sp|P05371|CLUS_RAT,58,601.319614,3,475.287474,1,y4,81.4,319743,16418816+/-18358222,7,0.8967
LTQQYNELLHSLQSK,sp|P05371|CLUS_RAT,59,601.319614,3,475.287474,1,y4,82.41,28261,16418816+/-18358222,6,0.7521
LTQQYNELLHSLQSK,sp|P05371|CLUS_RAT,60,601.319614,3,475.287474,1,y4,81.37,30616,16418816+/-18358222,6,0.7405
LTQQYNELLHSLQSK,sp|P05371|CLUS_RAT,61,601.319614,3,475.287474,1,y4,81.23,471023,16418816+/-18358222,6,0.9433
TWNDPSVQQDIK,sp|P06761|GRP78_RAT,31_rerun,715.849155,2,1143.564043,1,y10,52.8,57436148,253007308+/-69832013,3,0.6917
Histidine decarboxylase
Peptide Sequence,Protein Name,Replicate Name,Precursor Mz,Precursor Charge,Product Mz,Product Charge,Fragment Ion,Retention Time,Area,Total Area,Peak Rank,Library Dot Product
AHEPNADESSLNAR,sp|P16453|DCHS_RAT,31_rerun,755.847675,2,338.145895,1,b3,22.51,103385,977753+/-1860901,2,0.7363
AHEPNADESSLNAR,sp|P16453|DCHS_RAT,32,755.847675,2,338.145895,1,b3,22.34,105405,977753+/-1860901,2,0.6822
AHEPNADESSLNAR,sp|P16453|DCHS_RAT,33,755.847675,2,338.145895,1,b3,22.11,15626,977753+/-1860901,2,0.6687
AHEPNADESSLNAR,sp|P16453|DCHS_RAT,34,755.847675,2,338.145895,1,b3,22.17,0,977753+/-1860901,0,0
AHEPNADESSLNAR,sp|P16453|DCHS_RAT,35,755.847675,2,338.145895,1,b3,22.37,14255,977753+/-1860901,2,0.6827
AHEPNADESSLNAR,sp|P16453|DCHS_RAT,36,755.847675,2,338.145895,1,b3,22.45,0,977753+/-1860901,0,0
AHEPNADESSLNAR,sp|P16453|DCHS_RAT,37,755.847675,2,338.145895,1,b3,22.39,65077,977753+/-1860901,1,0.6331
AHEPNADESSLNAR,sp|P16453|DCHS_RAT,38,755.847675,2,338.145895,1,b3,22.34,0,977753+/-1860901,0,0
AHEPNADESSLNAR,sp|P16453|DCHS_RAT,39,755.847675,2,338.145895,1,b3,22.37,50701,977753+/-1860901,2,0.6804
AHEPNADESSLNAR,sp|P16453|DCHS_RAT,40,755.847675,2,338.145895,1,b3,22.37,1105149,977753+/-1860901,2,0.8761
AHEPNADESSLNAR,sp|P16453|DCHS_RAT,41,755.847675,2,338.145895,1,b3,22.28,885092,977753+/-1860901,2,0.8917
AHEPNADESSLNAR,sp|P16453|DCHS_RAT,42,755.847675,2,338.145895,1,b3,22.27,1426665,977753+/-1860901,2,0.9001
AHEPNADESSLNAR,sp|P16453|DCHS_RAT,43,755.847675,2,338.145895,1,b3,22.47,1940580,977753+/-1860901,2,0.9021
AHEPNADESSLNAR,sp|P16453|DCHS_RAT,44,755.847675,2,338.145895,1,b3,22.49,1956674,977753+/-1860901,2,0.8988
AHEPNADESSLNAR,sp|P16453|DCHS_RAT,45,755.847675,2,338.145895,1,b3,22.28,1653728,977753+/-1860901,2,0.8815
AHEPNADESSLNAR,sp|P16453|DCHS_RAT,46,755.847675,2,338.145895,1,b3,22.25,0,977753+/-1860901,0,0
AHEPNADESSLNAR,sp|P16453|DCHS_RAT,47,755.847675,2,338.145895,1,b3,22.23,0,977753+/-1860901,0,0
AHEPNADESSLNAR,sp|P16453|DCHS_RAT,48,755.847675,2,338.145895,1,b3,22.08,0,977753+/-1860901,0,0
AHEPNADESSLNAR,sp|P16453|DCHS_RAT,49,755.847675,2,338.145895,1,b3,22.2,0,977753+/-1860901,0,0
AHEPNADESSLNAR,sp|P16453|DCHS_RAT,50,755.847675,2,338.145895,1,b3,22.23,0,977753+/-1860901,0,0
AHEPNADESSLNAR,sp|P16453|DCHS_RAT,51,755.847675,2,338.145895,1,b3,22.39,0,977753+/-1860901,0,0
AHEPNADESSLNAR,sp|P16453|DCHS_RAT,52,755.847675,2,338.145895,1,b3,22.34,0,977753+/-1860901,0,0
AHEPNADESSLNAR,sp|P16453|DCHS_RAT,53,755.847675,2,338.145895,1,b3,22.34,0,977753+/-1860901,0,0.2071
AHEPNADESSLNAR,sp|P16453|DCHS_RAT,54,755.847675,2,338.145895,1,b3,22.45,327601,977753+/-1860901,2,0.738
AHEPNADESSLNAR,sp|P16453|DCHS_RAT,55,755.847675,2,338.145895,1,b3,22.42,14824,977753+/-1860901,2,0.6789
AHEPNADESSLNAR,sp|P16453|DCHS_RAT,56,755.847675,2,338.145895,1,b3,22.23,0,977753+/-1860901,0,0.4929
AHEPNADESSLNAR,sp|P16453|DCHS_RAT,57,755.847675,2,338.145895,1,b3,22.14,0,977753+/-1860901,0,0
AHEPNADESSLNAR,sp|P16453|DCHS_RAT,58,755.847675,2,338.145895,1,b3,22.25,36282,977753+/-1860901,2,0.6796
AHEPNADESSLNAR,sp|P16453|DCHS_RAT,59,755.847675,2,338.145895,1,b3,22.18,0,977753+/-1860901,0,0.4929
AHEPNADESSLNAR,sp|P16453|DCHS_RAT,60,755.847675,2,338.145895,1,b3,22.28,309256,977753+/-1860901,2,0.7409
AHEPNADESSLNAR,sp|P16453|DCHS_RAT,61,755.847675,2,338.145895,1,b3,22.36,120970,977753+/-1860901,2,0.7519
AHEPNADESSLNAR,sp|P16453|DCHS_RAT,31_rerun,755.847675,2,1302.592048,1,y12,22.56,24660,977753+/-1860901,3,0.7363
AHEPNADESSLNAR,sp|P16453|DCHS_RAT,32,755.847675,2,1302.592048,1,y12,22.2,0,977753+/-1860901,0,0.6822
AHEPNADESSLNAR,sp|P16453|DCHS_RAT,33,755.847675,2,1302.592048,1,y12,21.92,0,977753+/-1860901,0,0.6687
AHEPNADESSLNAR,sp|P16453|DCHS_RAT,34,755.847675,2,1302.592048,1,y12,22.17,0,977753+/-1860901,0,0
AHEPNADESSLNAR,sp|P16453|DCHS_RAT,35,755.847675,2,1302.592048,1,y12,22.25,0,977753+/-1860901,0,0.6827
AHEPNADESSLNAR,sp|P16453|DCHS_RAT,36,755.847675,2,1302.592048,1,y12,22.45,0,977753+/-1860901,0,0
AHEPNADESSLNAR,sp|P16453|DCHS_RAT,37,755.847675,2,1302.592048,1,y12,22.2,0,977753+/-1860901,0,0.6331
AHEPNADESSLNAR,sp|P16453|DCHS_RAT,38,755.847675,2,1302.592048,1,y12,22.34,0,977753+/-1860901,0,0
AHEPNADESSLNAR,sp|P16453|DCHS_RAT,39,755.847675,2,1302.592048,1,y12,22.23,0,977753+/-1860901,0,0.6804
AHEPNADESSLNAR,sp|P16453|DCHS_RAT,40,755.847675,2,1302.592048,1,y12,22.37,306102,977753+/-1860901,3,0.8761
AHEPNADESSLNAR,sp|P16453|DCHS_RAT,41,755.847675,2,1302.592048,1,y12,22.28,219859,977753+/-1860901,3,0.8917
AHEPNADESSLNAR,sp|P16453|DCHS_RAT,42,755.847675,2,1302.592048,1,y12,22.32,404445,977753+/-1860901,3,0.9001
AHEPNADESSLNAR,sp|P16453|DCHS_RAT,43,755.847675,2,1302.592048,1,y12,22.47,551537,977753+/-1860901,3,0.9021
AHEPNADESSLNAR,sp|P16453|DCHS_RAT,44,755.847675,2,1302.592048,1,y12,22.55,548159,977753+/-1860901,3,0.8988
AHEPNADESSLNAR,sp|P16453|DCHS_RAT,45,755.847675,2,1302.592048,1,y12,22.28,504970,977753+/-1860901,3,0.8815
AHEPNADESSLNAR,sp|P16453|DCHS_RAT,46,755.847675,2,1302.592048,1,y12,22.25,0,977753+/-1860901,0,0
AHEPNADESSLNAR,sp|P16453|DCHS_RAT,47,755.847675,2,1302.592048,1,y12,22.23,0,977753+/-1860901,0,0
AHEPNADESSLNAR,sp|P16453|DCHS_RAT,48,755.847675,2,1302.592048,1,y12,22.08,0,977753+/-1860901,0,0
AHEPNADESSLNAR,sp|P16453|DCHS_RAT,49,755.847675,2,1302.592048,1,y12,22.2,0,977753+/-1860901,0,0
AHEPNADESSLNAR,sp|P16453|DCHS_RAT,50,755.847675,2,1302.592048,1,y12,22.23,0,977753+/-1860901,0,0
AHEPNADESSLNAR,sp|P16453|DCHS_RAT,51,755.847675,2,1302.592048,1,y12,22.39,0,977753+/-1860901,0,0
AHEPNADESSLNAR,sp|P16453|DCHS_RAT,52,755.847675,2,1302.592048,1,y12,22.34,0,977753+/-1860901,0,0
AHEPNADESSLNAR,sp|P16453|DCHS_RAT,53,755.847675,2,1302.592048,1,y12,22.34,0,977753+/-1860901,0,0.2071
AHEPNADESSLNAR,sp|P16453|DCHS_RAT,54,755.847675,2,1302.592048,1,y12,22.45,45887,977753+/-1860901,3,0.738
AHEPNADESSLNAR,sp|P16453|DCHS_RAT,55,755.847675,2,1302.592048,1,y12,22.22,0,977753+/-1860901,0,0.6789
AHEPNADESSLNAR,sp|P16453|DCHS_RAT,56,755.847675,2,1302.592048,1,y12,22.23,0,977753+/-1860901,0,0.4929
AHEPNADESSLNAR,sp|P16453|DCHS_RAT,57,755.847675,2,1302.592048,1,y12,22.14,0,977753+/-1860901,0,0
AHEPNADESSLNAR,sp|P16453|DCHS_RAT,58,755.847675,2,1302.592048,1,y12,22.14,0,977753+/-1860901,0,0.6796
AHEPNADESSLNAR,sp|P16453|DCHS_RAT,59,755.847675,2,1302.592048,1,y12,22.18,0,977753+/-1860901,0,0.4929
AHEPNADESSLNAR,sp|P16453|DCHS_RAT,60,755.847675,2,1302.592048,1,y12,22.28,74593,977753+/-1860901,3,0.7409
AHEPNADESSLNAR,sp|P16453|DCHS_RAT,61,755.847675,2,1302.592048,1,y12,22.22,0,977753+/-1860901,0,0.7519
AHEPNADESSLNAR,sp|P16453|DCHS_RAT,31_rerun,755.847675,2,1173.549455,1,y11,22.62,251275,977753+/-1860901,1,0.7363
AHEPNADESSLNAR,sp|P16453|DCHS_RAT,32,755.847675,2,1173.549455,1,y11,22.37,209114,977753+/-1860901,1,0.6822
AHEPNADESSLNAR,sp|P16453|DCHS_RAT,33,755.847675,2,1173.549455,1,y11,22.06,54131,977753+/-1860901,1,0.6687
AHEPNADESSLNAR,sp|P16453|DCHS_RAT,34,755.847675,2,1173.549455,1,y11,22.17,0,977753+/-1860901,0,0
AHEPNADESSLNAR,sp|P16453|DCHS_RAT,35,755.847675,2,1173.549455,1,y11,22.31,26094,977753+/-1860901,1,0.6827
AHEPNADESSLNAR,sp|P16453|DCHS_RAT,36,755.847675,2,1173.549455,1,y11,22.45,0,977753+/-1860901,0,0
AHEPNADESSLNAR,sp|P16453|DCHS_RAT,37,755.847675,2,1173.549455,1,y11,22.39,32830,977753+/-1860901,2,0.6331
AHEPNADESSLNAR,sp|P16453|DCHS_RAT,38,755.847675,2,1173.549455,1,y11,22.34,0,977753+/-1860901,0,0
AHEPNADESSLNAR,sp|P16453|DCHS_RAT,39,755.847675,2,1173.549455,1,y11,22.42,67181,977753+/-1860901,1,0.6804
AHEPNADESSLNAR,sp|P16453|DCHS_RAT,40,755.847675,2,1173.549455,1,y11,22.37,1623684,977753+/-1860901,1,0.8761
AHEPNADESSLNAR,sp|P16453|DCHS_RAT,41,755.847675,2,1173.549455,1,y11,22.28,1314029,977753+/-1860901,1,0.8917
AHEPNADESSLNAR,sp|P16453|DCHS_RAT,42,755.847675,2,1173.549455,1,y11,22.32,2104290,977753+/-1860901,1,0.9001
AHEPNADESSLNAR,sp|P16453|DCHS_RAT,43,755.847675,2,1173.549455,1,y11,22.47,3073950,977753+/-1860901,1,0.9021
AHEPNADESSLNAR,sp|P16453|DCHS_RAT,44,755.847675,2,1173.549455,1,y11,22.55,3230679,977753+/-1860901,1,0.8988
AHEPNADESSLNAR,sp|P16453|DCHS_RAT,45,755.847675,2,1173.549455,1,y11,22.28,2533217,977753+/-1860901,1,0.8815
AHEPNADESSLNAR,sp|P16453|DCHS_RAT,46,755.847675,2,1173.549455,1,y11,22.25,0,977753+/-1860901,0,0
AHEPNADESSLNAR,sp|P16453|DCHS_RAT,47,755.847675,2,1173.549455,1,y11,22.23,0,977753+/-1860901,0,0
AHEPNADESSLNAR,sp|P16453|DCHS_RAT,48,755.847675,2,1173.549455,1,y11,22.08,0,977753+/-1860901,0,0
AHEPNADESSLNAR,sp|P16453|DCHS_RAT,49,755.847675,2,1173.549455,1,y11,22.2,0,977753+/-1860901,0,0
AHEPNADESSLNAR,sp|P16453|DCHS_RAT,50,755.847675,2,1173.549455,1,y11,22.23,0,977753+/-1860901,0,0
AHEPNADESSLNAR,sp|P16453|DCHS_RAT,51,755.847675,2,1173.549455,1,y11,22.39,0,977753+/-1860901,0,0
AHEPNADESSLNAR,sp|P16453|DCHS_RAT,52,755.847675,2,1173.549455,1,y11,22.34,0,977753+/-1860901,0,0
AHEPNADESSLNAR,sp|P16453|DCHS_RAT,53,755.847675,2,1173.549455,1,y11,22.34,0,977753+/-1860901,0,0.2071
AHEPNADESSLNAR,sp|P16453|DCHS_RAT,54,755.847675,2,1173.549455,1,y11,22.45,529669,977753+/-1860901,1,0.738
AHEPNADESSLNAR,sp|P16453|DCHS_RAT,55,755.847675,2,1173.549455,1,y11,22.39,36343,977753+/-1860901,1,0.6789
AHEPNADESSLNAR,sp|P16453|DCHS_RAT,56,755.847675,2,1173.549455,1,y11,22.39,19141,977753+/-1860901,1,0.4929
AHEPNADESSLNAR,sp|P16453|DCHS_RAT,57,755.847675,2,1173.549455,1,y11,22.14,0,977753+/-1860901,0,0
AHEPNADESSLNAR,sp|P16453|DCHS_RAT,58,755.847675,2,1173.549455,1,y11,22.31,86020,977753+/-1860901,1,0.6796
AHEPNADESSLNAR,sp|P16453|DCHS_RAT,59,755.847675,2,1173.549455,1,y11,22.35,20435,977753+/-1860901,1,0.4929
AHEPNADESSLNAR,sp|P16453|DCHS_RAT,60,755.847675,2,1173.549455,1,y11,22.33,457334,977753+/-1860901,1,0.7409
AHEPNADESSLNAR,sp|P16453|DCHS_RAT,61,755.847675,2,1173.549455,1,y11,22.42,242022,977753+/-1860901,1,0.7519
AHEPNADESSLNAR,sp|P16453|DCHS_RAT,31_rerun,755.847675,2,891.41665,1,y8,22.37,0,977753+/-1860901,0,0.7363
AHEPNADESSLNAR,sp|P16453|DCHS_RAT,32,755.847675,2,891.41665,1,y8,22.2,0,977753+/-1860901,0,0.6822
AHEPNADESSLNAR,sp|P16453|DCHS_RAT,33,755.847675,2,891.41665,1,y8,21.92,0,977753+/-1860901,0,0.6687
AHEPNADESSLNAR,sp|P16453|DCHS_RAT,34,755.847675,2,891.41665,1,y8,22.17,0,977753+/-1860901,0,0
AHEPNADESSLNAR,sp|P16453|DCHS_RAT,35,755.847675,2,891.41665,1,y8,22.25,0,977753+/-1860901,0,0.6827
AHEPNADESSLNAR,sp|P16453|DCHS_RAT,36,755.847675,2,891.41665,1,y8,22.45,0,977753+/-1860901,0,0
AHEPNADESSLNAR,sp|P16453|DCHS_RAT,37,755.847675,2,891.41665,1,y8,22.2,0,977753+/-1860901,0,0.6331
AHEPNADESSLNAR,sp|P16453|DCHS_RAT,38,755.847675,2,891.41665,1,y8,22.34,0,977753+/-1860901,0,0
AHEPNADESSLNAR,sp|P16453|DCHS_RAT,39,755.847675,2,891.41665,1,y8,22.23,0,977753+/-1860901,0,0.6804
AHEPNADESSLNAR,sp|P16453|DCHS_RAT,40,755.847675,2,891.41665,1,y8,22.37,45001,977753+/-1860901,5,0.8761
AHEPNADESSLNAR,sp|P16453|DCHS_RAT,41,755.847675,2,891.41665,1,y8,22.28,48215,977753+/-1860901,5,0.8917
AHEPNADESSLNAR,sp|P16453|DCHS_RAT,42,755.847675,2,891.41665,1,y8,22.27,72427,977753+/-1860901,5,0.9001
AHEPNADESSLNAR,sp|P16453|DCHS_RAT,43,755.847675,2,891.41665,1,y8,22.47,108204,977753+/-1860901,5,0.9021
AHEPNADESSLNAR,sp|P16453|DCHS_RAT,44,755.847675,2,891.41665,1,y8,22.49,86612,977753+/-1860901,5,0.8988
AHEPNADESSLNAR,sp|P16453|DCHS_RAT,45,755.847675,2,891.41665,1,y8,22.28,80521,977753+/-1860901,5,0.8815
AHEPNADESSLNAR,sp|P16453|DCHS_RAT,46,755.847675,2,891.41665,1,y8,22.25,0,977753+/-1860901,0,0
AHEPNADESSLNAR,sp|P16453|DCHS_RAT,47,755.847675,2,891.41665,1,y8,22.23,0,977753+/-1860901,0,0
AHEPNADESSLNAR,sp|P16453|DCHS_RAT,48,755.847675,2,891.41665,1,y8,22.08,0,977753+/-1860901,0,0
AHEPNADESSLNAR,sp|P16453|DCHS_RAT,49,755.847675,2,891.41665,1,y8,22.2,0,977753+/-1860901,0,0
AHEPNADESSLNAR,sp|P16453|DCHS_RAT,50,755.847675,2,891.41665,1,y8,22.23,0,977753+/-1860901,0,0
AHEPNADESSLNAR,sp|P16453|DCHS_RAT,51,755.847675,2,891.41665,1,y8,22.39,0,977753+/-1860901,0,0
AHEPNADESSLNAR,sp|P16453|DCHS_RAT,52,755.847675,2,891.41665,1,y8,22.34,0,977753+/-1860901,0,0
AHEPNADESSLNAR,sp|P16453|DCHS_RAT,53,755.847675,2,891.41665,1,y8,22.34,0,977753+/-1860901,0,0.2071
AHEPNADESSLNAR,sp|P16453|DCHS_RAT,54,755.847675,2,891.41665,1,y8,22.23,0,977753+/-1860901,0,0.738
AHEPNADESSLNAR,sp|P16453|DCHS_RAT,55,755.847675,2,891.41665,1,y8,22.22,0,977753+/-1860901,0,0.6789
AHEPNADESSLNAR,sp|P16453|DCHS_RAT,56,755.847675,2,891.41665,1,y8,22.23,0,977753+/-1860901,0,0.4929
AHEPNADESSLNAR,sp|P16453|DCHS_RAT,57,755.847675,2,891.41665,1,y8,22.14,0,977753+/-1860901,0,0
AHEPNADESSLNAR,sp|P16453|DCHS_RAT,58,755.847675,2,891.41665,1,y8,22.14,0,977753+/-1860901,0,0.6796
AHEPNADESSLNAR,sp|P16453|DCHS_RAT,59,755.847675,2,891.41665,1,y8,22.18,0,977753+/-1860901,0,0.4929
AHEPNADESSLNAR,sp|P16453|DCHS_RAT,60,755.847675,2,891.41665,1,y8,22.14,0,977753+/-1860901,0,0.7409
AHEPNADESSLNAR,sp|P16453|DCHS_RAT,61,755.847675,2,891.41665,1,y8,22.22,0,977753+/-1860901,0,0.7519
AHEPNADESSLNAR,sp|P16453|DCHS_RAT,31_rerun,755.847675,2,776.389707,1,y7,22.37,0,977753+/-1860901,0,0.7363
AHEPNADESSLNAR,sp|P16453|DCHS_RAT,32,755.847675,2,776.389707,1,y7,22.2,0,977753+/-1860901,0,0.6822
AHEPNADESSLNAR,sp|P16453|DCHS_RAT,33,755.847675,2,776.389707,1,y7,21.92,0,977753+/-1860901,0,0.6687
AHEPNADESSLNAR,sp|P16453|DCHS_RAT,34,755.847675,2,776.389707,1,y7,22.17,0,977753+/-1860901,0,0
AHEPNADESSLNAR,sp|P16453|DCHS_RAT,35,755.847675,2,776.389707,1,y7,22.25,0,977753+/-1860901,0,0.6827
AHEPNADESSLNAR,sp|P16453|DCHS_RAT,36,755.847675,2,776.389707,1,y7,22.45,0,977753+/-1860901,0,0
AHEPNADESSLNAR,sp|P16453|DCHS_RAT,37,755.847675,2,776.389707,1,y7,22.2,0,977753+/-1860901,0,0.6331
AHEPNADESSLNAR,sp|P16453|DCHS_RAT,38,755.847675,2,776.389707,1,y7,22.34,0,977753+/-1860901,0,0
AHEPNADESSLNAR,sp|P16453|DCHS_RAT,39,755.847675,2,776.389707,1,y7,22.23,0,977753+/-1860901,0,0.6804
AHEPNADESSLNAR,sp|P16453|DCHS_RAT,40,755.847675,2,776.389707,1,y7,22.37,101084,977753+/-1860901,4,0.8761
AHEPNADESSLNAR,sp|P16453|DCHS_RAT,41,755.847675,2,776.389707,1,y7,22.28,95164,977753+/-1860901,4,0.8917
AHEPNADESSLNAR,sp|P16453|DCHS_RAT,42,755.847675,2,776.389707,1,y7,22.27,199976,977753+/-1860901,4,0.9001
AHEPNADESSLNAR,sp|P16453|DCHS_RAT,43,755.847675,2,776.389707,1,y7,22.47,272056,977753+/-1860901,4,0.9021
AHEPNADESSLNAR,sp|P16453|DCHS_RAT,44,755.847675,2,776.389707,1,y7,22.55,297321,977753+/-1860901,4,0.8988
AHEPNADESSLNAR,sp|P16453|DCHS_RAT,45,755.847675,2,776.389707,1,y7,22.28,164144,977753+/-1860901,4,0.8815
AHEPNADESSLNAR,sp|P16453|DCHS_RAT,46,755.847675,2,776.389707,1,y7,22.25,0,977753+/-1860901,0,0
AHEPNADESSLNAR,sp|P16453|DCHS_RAT,47,755.847675,2,776.389707,1,y7,22.23,0,977753+/-1860901,0,0
AHEPNADESSLNAR,sp|P16453|DCHS_RAT,48,755.847675,2,776.389707,1,y7,22.08,0,977753+/-1860901,0,0
AHEPNADESSLNAR,sp|P16453|DCHS_RAT,49,755.847675,2,776.389707,1,y7,22.2,0,977753+/-1860901,0,0
AHEPNADESSLNAR,sp|P16453|DCHS_RAT,50,755.847675,2,776.389707,1,y7,22.23,0,977753+/-1860901,0,0
AHEPNADESSLNAR,sp|P16453|DCHS_RAT,51,755.847675,2,776.389707,1,y7,22.39,0,977753+/-1860901,0,0
AHEPNADESSLNAR,sp|P16453|DCHS_RAT,52,755.847675,2,776.389707,1,y7,22.34,0,977753+/-1860901,0,0
AHEPNADESSLNAR,sp|P16453|DCHS_RAT,53,755.847675,2,776.389707,1,y7,22.34,499,977753+/-1860901,1,0.2071
AHEPNADESSLNAR,sp|P16453|DCHS_RAT,54,755.847675,2,776.389707,1,y7,22.23,0,977753+/-1860901,0,0.738
AHEPNADESSLNAR,sp|P16453|DCHS_RAT,55,755.847675,2,776.389707,1,y7,22.22,0,977753+/-1860901,0,0.6789
AHEPNADESSLNAR,sp|P16453|DCHS_RAT,56,755.847675,2,776.389707,1,y7,22.23,0,977753+/-1860901,0,0.4929
AHEPNADESSLNAR,sp|P16453|DCHS_RAT,57,755.847675,2,776.389707,1,y7,22.14,0,977753+/-1860901,0,0
AHEPNADESSLNAR,sp|P16453|DCHS_RAT,58,755.847675,2,776.389707,1,y7,22.14,0,977753+/-1860901,0,0.6796
AHEPNADESSLNAR,sp|P16453|DCHS_RAT,59,755.847675,2,776.389707,1,y7,22.18,0,977753+/-1860901,0,0.4929
AHEPNADESSLNAR,sp|P16453|DCHS_RAT,60,755.847675,2,776.389707,1,y7,22.14,0,977753+/-1860901,0,0.7409
AHEPNADESSLNAR,sp|P16453|DCHS_RAT,61,755.847675,2,776.389707,1,y7,22.33,16196,977753+/-1860901,3,0.7519
LVAYASDQAHSSVEK,sp|P16453|DCHS_RAT,31_rerun,535.60201,3,1158.538556,1,y11,27.68,0,101775+/-288992,0,0
LVAYASDQAHSSVEK,sp|P16453|DCHS_RAT,32,535.60201,3,1158.538556,1,y11,27.14,21959,101775+/-288992,1,0.5705
LVAYASDQAHSSVEK,sp|P16453|DCHS_RAT,33,535.60201,3,1158.538556,1,y11,26.72,0,101775+/-288992,0,0
LVAYASDQAHSSVEK,sp|P16453|DCHS_RAT,34,535.60201,3,1158.538556,1,y11,26.75,0,101775+/-288992,0,0
LVAYASDQAHSSVEK,sp|P16453|DCHS_RAT,35,535.60201,3,1158.538556,1,y11,26.22,0,101775+/-288992,0,0
LVAYASDQAHSSVEK,sp|P16453|DCHS_RAT,36,535.60201,3,1158.538556,1,y11,26.52,0,101775+/-288992,0,0
LVAYASDQAHSSVEK,sp|P16453|DCHS_RAT,37,535.60201,3,1158.538556,1,y11,27.06,0,101775+/-288992,0,0
LVAYASDQAHSSVEK,sp|P16453|DCHS_RAT,38,535.60201,3,1158.538556,1,y11,26.24,0,101775+/-288992,0,0
LVAYASDQAHSSVEK,sp|P16453|DCHS_RAT,39,535.60201,3,1158.538556,1,y11,26.38,0,101775+/-288992,0,0
LVAYASDQAHSSVEK,sp|P16453|DCHS_RAT,40,535.60201,3,1158.538556,1,y11,26.92,33810,101775+/-288992,3,0.6854
LVAYASDQAHSSVEK,sp|P16453|DCHS_RAT,41,535.60201,3,1158.538556,1,y11,26.95,22787,101775+/-288992,3,0.6374
LVAYASDQAHSSVEK,sp|P16453|DCHS_RAT,42,535.60201,3,1158.538556,1,y11,26.94,0,101775+/-288992,0,0
LVAYASDQAHSSVEK,sp|P16453|DCHS_RAT,43,535.60201,3,1158.538556,1,y11,27.22,0,101775+/-288992,0,0.6537
LVAYASDQAHSSVEK,sp|P16453|DCHS_RAT,44,535.60201,3,1158.538556,1,y11,27.36,438267,101775+/-288992,2,0.8101
LVAYASDQAHSSVEK,sp|P16453|DCHS_RAT,45,535.60201,3,1158.538556,1,y11,26.95,170826,101775+/-288992,1,0.6019
LVAYASDQAHSSVEK,sp|P16453|DCHS_RAT,46,535.60201,3,1158.538556,1,y11,26.86,0,101775+/-288992,0,0
LVAYASDQAHSSVEK,sp|P16453|DCHS_RAT,47,535.60201,3,1158.538556,1,y11,26.16,0,101775+/-288992,0,0
LVAYASDQAHSSVEK,sp|P16453|DCHS_RAT,48,535.60201,3,1158.538556,1,y11,26.92,0,101775+/-288992,0,0
LVAYASDQAHSSVEK,sp|P16453|DCHS_RAT,49,535.60201,3,1158.538556,1,y11,26.22,0,101775+/-288992,0,0
LVAYASDQAHSSVEK,sp|P16453|DCHS_RAT,50,535.60201,3,1158.538556,1,y11,26.83,0,101775+/-288992,0,0
LVAYASDQAHSSVEK,sp|P16453|DCHS_RAT,51,535.60201,3,1158.538556,1,y11,26.19,0,101775+/-288992,0,0
LVAYASDQAHSSVEK,sp|P16453|DCHS_RAT,52,535.60201,3,1158.538556,1,y11,26.22,0,101775+/-288992,0,0
LVAYASDQAHSSVEK,sp|P16453|DCHS_RAT,53,535.60201,3,1158.538556,1,y11,26.36,0,101775+/-288992,0,0
LVAYASDQAHSSVEK,sp|P16453|DCHS_RAT,54,535.60201,3,1158.538556,1,y11,26.5,0,101775+/-288992,0,0
LVAYASDQAHSSVEK,sp|P16453|DCHS_RAT,55,535.60201,3,1158.538556,1,y11,26.41,0,101775+/-288992,0,0
LVAYASDQAHSSVEK,sp|P16453|DCHS_RAT,56,535.60201,3,1158.538556,1,y11,26.33,0,101775+/-288992,0,0
LVAYASDQAHSSVEK,sp|P16453|DCHS_RAT,57,535.60201,3,1158.538556,1,y11,26.32,0,101775+/-288992,0,0
LVAYASDQAHSSVEK,sp|P16453|DCHS_RAT,58,535.60201,3,1158.538556,1,y11,26.32,0,101775+/-288992,0,0
LVAYASDQAHSSVEK,sp|P16453|DCHS_RAT,59,535.60201,3,1158.538556,1,y11,26.35,0,101775+/-288992,0,0
LVAYASDQAHSSVEK,sp|P16453|DCHS_RAT,60,535.60201,3,1158.538556,1,y11,26.8,34947,101775+/-288992,1,0.798
LVAYASDQAHSSVEK,sp|P16453|DCHS_RAT,61,535.60201,3,1158.538556,1,y11,26.18,0,101775+/-288992,0,0
LVAYASDQAHSSVEK,sp|P16453|DCHS_RAT,31_rerun,535.60201,3,1087.501442,1,y10,27.68,0,101775+/-288992,0,0
LVAYASDQAHSSVEK,sp|P16453|DCHS_RAT,32,535.60201,3,1087.501442,1,y10,26.97,0,101775+/-288992,0,0.5705
LVAYASDQAHSSVEK,sp|P16453|DCHS_RAT,33,535.60201,3,1087.501442,1,y10,26.72,0,101775+/-288992,0,0
LVAYASDQAHSSVEK,sp|P16453|DCHS_RAT,34,535.60201,3,1087.501442,1,y10,26.75,0,101775+/-288992,0,0
LVAYASDQAHSSVEK,sp|P16453|DCHS_RAT,35,535.60201,3,1087.501442,1,y10,26.22,0,101775+/-288992,0,0
LVAYASDQAHSSVEK,sp|P16453|DCHS_RAT,36,535.60201,3,1087.501442,1,y10,26.52,0,101775+/-288992,0,0
LVAYASDQAHSSVEK,sp|P16453|DCHS_RAT,37,535.60201,3,1087.501442,1,y10,27.06,0,101775+/-288992,0,0
LVAYASDQAHSSVEK,sp|P16453|DCHS_RAT,38,535.60201,3,1087.501442,1,y10,26.24,0,101775+/-288992,0,0
LVAYASDQAHSSVEK,sp|P16453|DCHS_RAT,39,535.60201,3,1087.501442,1,y10,26.38,0,101775+/-288992,0,0
LVAYASDQAHSSVEK,sp|P16453|DCHS_RAT,40,535.60201,3,1087.501442,1,y10,26.83,279391,101775+/-288992,2,0.6854
LVAYASDQAHSSVEK,sp|P16453|DCHS_RAT,41,535.60201,3,1087.501442,1,y10,26.86,265462,101775+/-288992,1,0.6374
LVAYASDQAHSSVEK,sp|P16453|DCHS_RAT,42,535.60201,3,1087.501442,1,y10,26.94,0,101775+/-288992,0,0
LVAYASDQAHSSVEK,sp|P16453|DCHS_RAT,43,535.60201,3,1087.501442,1,y10,27.3,52856,101775+/-288992,2,0.6537
LVAYASDQAHSSVEK,sp|P16453|DCHS_RAT,44,535.60201,3,1087.501442,1,y10,27.36,454496,101775+/-288992,1,0.8101
LVAYASDQAHSSVEK,sp|P16453|DCHS_RAT,45,535.60201,3,1087.501442,1,y10,26.95,145191,101775+/-288992,2,0.6019
LVAYASDQAHSSVEK,sp|P16453|DCHS_RAT,46,535.60201,3,1087.501442,1,y10,26.86,0,101775+/-288992,0,0
LVAYASDQAHSSVEK,sp|P16453|DCHS_RAT,47,535.60201,3,1087.501442,1,y10,26.16,0,101775+/-288992,0,0
LVAYASDQAHSSVEK,sp|P16453|DCHS_RAT,48,535.60201,3,1087.501442,1,y10,26.92,0,101775+/-288992,0,0
LVAYASDQAHSSVEK,sp|P16453|DCHS_RAT,49,535.60201,3,1087.501442,1,y10,26.22,0,101775+/-288992,0,0
LVAYASDQAHSSVEK,sp|P16453|DCHS_RAT,50,535.60201,3,1087.501442,1,y10,26.83,0,101775+/-288992,0,0
LVAYASDQAHSSVEK,sp|P16453|DCHS_RAT,51,535.60201,3,1087.501442,1,y10,26.19,0,101775+/-288992,0,0
LVAYASDQAHSSVEK,sp|P16453|DCHS_RAT,52,535.60201,3,1087.501442,1,y10,26.22,0,101775+/-288992,0,0
LVAYASDQAHSSVEK,sp|P16453|DCHS_RAT,53,535.60201,3,1087.501442,1,y10,26.36,0,101775+/-288992,0,0
LVAYASDQAHSSVEK,sp|P16453|DCHS_RAT,54,535.60201,3,1087.501442,1,y10,26.5,0,101775+/-288992,0,0
LVAYASDQAHSSVEK,sp|P16453|DCHS_RAT,55,535.60201,3,1087.501442,1,y10,26.41,0,101775+/-288992,0,0
LVAYASDQAHSSVEK,sp|P16453|DCHS_RAT,56,535.60201,3,1087.501442,1,y10,26.33,0,101775+/-288992,0,0
LVAYASDQAHSSVEK,sp|P16453|DCHS_RAT,57,535.60201,3,1087.501442,1,y10,26.32,0,101775+/-288992,0,0
LVAYASDQAHSSVEK,sp|P16453|DCHS_RAT,58,535.60201,3,1087.501442,1,y10,26.32,0,101775+/-288992,0,0
LVAYASDQAHSSVEK,sp|P16453|DCHS_RAT,59,535.60201,3,1087.501442,1,y10,26.35,0,101775+/-288992,0,0
LVAYASDQAHSSVEK,sp|P16453|DCHS_RAT,60,535.60201,3,1087.501442,1,y10,26.8,31303,101775+/-288992,2,0.798
LVAYASDQAHSSVEK,sp|P16453|DCHS_RAT,61,535.60201,3,1087.501442,1,y10,26.18,0,101775+/-288992,0,0
LVAYASDQAHSSVEK,sp|P16453|DCHS_RAT,31_rerun,535.60201,3,885.442471,1,y8,27.68,0,101775+/-288992,0,0
LVAYASDQAHSSVEK,sp|P16453|DCHS_RAT,32,535.60201,3,885.442471,1,y8,27.14,17125,101775+/-288992,3,0.5705
LVAYASDQAHSSVEK,sp|P16453|DCHS_RAT,33,535.60201,3,885.442471,1,y8,26.72,0,101775+/-288992,0,0
LVAYASDQAHSSVEK,sp|P16453|DCHS_RAT,34,535.60201,3,885.442471,1,y8,26.75,0,101775+/-288992,0,0
LVAYASDQAHSSVEK,sp|P16453|DCHS_RAT,35,535.60201,3,885.442471,1,y8,26.22,0,101775+/-288992,0,0
LVAYASDQAHSSVEK,sp|P16453|DCHS_RAT,36,535.60201,3,885.442471,1,y8,26.52,0,101775+/-288992,0,0
LVAYASDQAHSSVEK,sp|P16453|DCHS_RAT,37,535.60201,3,885.442471,1,y8,27.06,0,101775+/-288992,0,0
LVAYASDQAHSSVEK,sp|P16453|DCHS_RAT,38,535.60201,3,885.442471,1,y8,26.24,0,101775+/-288992,0,0
LVAYASDQAHSSVEK,sp|P16453|DCHS_RAT,39,535.60201,3,885.442471,1,y8,26.38,0,101775+/-288992,0,0
LVAYASDQAHSSVEK,sp|P16453|DCHS_RAT,40,535.60201,3,885.442471,1,y8,26.92,30936,101775+/-288992,4,0.6854
LVAYASDQAHSSVEK,sp|P16453|DCHS_RAT,41,535.60201,3,885.442471,1,y8,26.95,17566,101775+/-288992,4,0.6374
LVAYASDQAHSSVEK,sp|P16453|DCHS_RAT,42,535.60201,3,885.442471,1,y8,26.94,0,101775+/-288992,0,0
LVAYASDQAHSSVEK,sp|P16453|DCHS_RAT,43,535.60201,3,885.442471,1,y8,27.3,39271,101775+/-288992,4,0.6537
LVAYASDQAHSSVEK,sp|P16453|DCHS_RAT,44,535.60201,3,885.442471,1,y8,27.25,0,101775+/-288992,0,0.8101
LVAYASDQAHSSVEK,sp|P16453|DCHS_RAT,45,535.60201,3,885.442471,1,y8,27.09,11122,101775+/-288992,4,0.6019
LVAYASDQAHSSVEK,sp|P16453|DCHS_RAT,46,535.60201,3,885.442471,1,y8,26.86,0,101775+/-288992,0,0
LVAYASDQAHSSVEK,sp|P16453|DCHS_RAT,47,535.60201,3,885.442471,1,y8,26.16,0,101775+/-288992,0,0
LVAYASDQAHSSVEK,sp|P16453|DCHS_RAT,48,535.60201,3,885.442471,1,y8,26.92,0,101775+/-288992,0,0
LVAYASDQAHSSVEK,sp|P16453|DCHS_RAT,49,535.60201,3,885.442471,1,y8,26.22,0,101775+/-288992,0,0
LVAYASDQAHSSVEK,sp|P16453|DCHS_RAT,50,535.60201,3,885.442471,1,y8,26.83,0,101775+/-288992,0,0
LVAYASDQAHSSVEK,sp|P16453|DCHS_RAT,51,535.60201,3,885.442471,1,y8,26.19,0,101775+/-288992,0,0
LVAYASDQAHSSVEK,sp|P16453|DCHS_RAT,52,535.60201,3,885.442471,1,y8,26.22,0,101775+/-288992,0,0
LVAYASDQAHSSVEK,sp|P16453|DCHS_RAT,53,535.60201,3,885.442471,1,y8,26.36,0,101775+/-288992,0,0
LVAYASDQAHSSVEK,sp|P16453|DCHS_RAT,54,535.60201,3,885.442471,1,y8,26.5,0,101775+/-288992,0,0
LVAYASDQAHSSVEK,sp|P16453|DCHS_RAT,55,535.60201,3,885.442471,1,y8,26.41,0,101775+/-288992,0,0
LVAYASDQAHSSVEK,sp|P16453|DCHS_RAT,56,535.60201,3,885.442471,1,y8,26.33,0,101775+/-288992,0,0
LVAYASDQAHSSVEK,sp|P16453|DCHS_RAT,57,535.60201,3,885.442471,1,y8,26.32,0,101775+/-288992,0,0
LVAYASDQAHSSVEK,sp|P16453|DCHS_RAT,58,535.60201,3,885.442471,1,y8,26.32,0,101775+/-288992,0,0
LVAYASDQAHSSVEK,sp|P16453|DCHS_RAT,59,535.60201,3,885.442471,1,y8,26.35,0,101775+/-288992,0,0
LVAYASDQAHSSVEK,sp|P16453|DCHS_RAT,60,535.60201,3,885.442471,1,y8,26.6,0,101775+/-288992,0,0.798
LVAYASDQAHSSVEK,sp|P16453|DCHS_RAT,61,535.60201,3,885.442471,1,y8,26.18,0,101775+/-288992,0,0
LVAYASDQAHSSVEK,sp|P16453|DCHS_RAT,31_rerun,535.60201,3,686.34678,1,y6,27.68,0,101775+/-288992,0,0
LVAYASDQAHSSVEK,sp|P16453|DCHS_RAT,32,535.60201,3,686.34678,1,y6,27.23,2077,101775+/-288992,4,0.5705
LVAYASDQAHSSVEK,sp|P16453|DCHS_RAT,33,535.60201,3,686.34678,1,y6,26.72,0,101775+/-288992,0,0
LVAYASDQAHSSVEK,sp|P16453|DCHS_RAT,34,535.60201,3,686.34678,1,y6,26.75,0,101775+/-288992,0,0
LVAYASDQAHSSVEK,sp|P16453|DCHS_RAT,35,535.60201,3,686.34678,1,y6,26.22,0,101775+/-288992,0,0
LVAYASDQAHSSVEK,sp|P16453|DCHS_RAT,36,535.60201,3,686.34678,1,y6,26.52,0,101775+/-288992,0,0
LVAYASDQAHSSVEK,sp|P16453|DCHS_RAT,37,535.60201,3,686.34678,1,y6,27.06,0,101775+/-288992,0,0
LVAYASDQAHSSVEK,sp|P16453|DCHS_RAT,38,535.60201,3,686.34678,1,y6,26.24,0,101775+/-288992,0,0
LVAYASDQAHSSVEK,sp|P16453|DCHS_RAT,39,535.60201,3,686.34678,1,y6,26.38,0,101775+/-288992,0,0
LVAYASDQAHSSVEK,sp|P16453|DCHS_RAT,40,535.60201,3,686.34678,1,y6,26.92,27391,101775+/-288992,5,0.6854
LVAYASDQAHSSVEK,sp|P16453|DCHS_RAT,41,535.60201,3,686.34678,1,y6,26.95,14762,101775+/-288992,5,0.6374
LVAYASDQAHSSVEK,sp|P16453|DCHS_RAT,42,535.60201,3,686.34678,1,y6,26.94,0,101775+/-288992,0,0
LVAYASDQAHSSVEK,sp|P16453|DCHS_RAT,43,535.60201,3,686.34678,1,y6,27.3,40221,101775+/-288992,3,0.6537
LVAYASDQAHSSVEK,sp|P16453|DCHS_RAT,44,535.60201,3,686.34678,1,y6,27.36,322144,101775+/-288992,3,0.8101
LVAYASDQAHSSVEK,sp|P16453|DCHS_RAT,45,535.60201,3,686.34678,1,y6,26.86,0,101775+/-288992,0,0.6019
LVAYASDQAHSSVEK,sp|P16453|DCHS_RAT,46,535.60201,3,686.34678,1,y6,26.86,0,101775+/-288992,0,0
LVAYASDQAHSSVEK,sp|P16453|DCHS_RAT,47,535.60201,3,686.34678,1,y6,26.16,0,101775+/-288992,0,0
LVAYASDQAHSSVEK,sp|P16453|DCHS_RAT,48,535.60201,3,686.34678,1,y6,26.92,0,101775+/-288992,0,0
LVAYASDQAHSSVEK,sp|P16453|DCHS_RAT,49,535.60201,3,686.34678,1,y6,26.22,0,101775+/-288992,0,0
LVAYASDQAHSSVEK,sp|P16453|DCHS_RAT,50,535.60201,3,686.34678,1,y6,26.83,0,101775+/-288992,0,0
LVAYASDQAHSSVEK,sp|P16453|DCHS_RAT,51,535.60201,3,686.34678,1,y6,26.19,0,101775+/-288992,0,0
LVAYASDQAHSSVEK,sp|P16453|DCHS_RAT,52,535.60201,3,686.34678,1,y6,26.22,0,101775+/-288992,0,0
LVAYASDQAHSSVEK,sp|P16453|DCHS_RAT,53,535.60201,3,686.34678,1,y6,26.36,0,101775+/-288992,0,0
LVAYASDQAHSSVEK,sp|P16453|DCHS_RAT,54,535.60201,3,686.34678,1,y6,26.5,0,101775+/-288992,0,0
LVAYASDQAHSSVEK,sp|P16453|DCHS_RAT,55,535.60201,3,686.34678,1,y6,26.41,0,101775+/-288992,0,0
LVAYASDQAHSSVEK,sp|P16453|DCHS_RAT,56,535.60201,3,686.34678,1,y6,26.33,0,101775+/-288992,0,0
LVAYASDQAHSSVEK,sp|P16453|DCHS_RAT,57,535.60201,3,686.34678,1,y6,26.32,0,101775+/-288992,0,0
LVAYASDQAHSSVEK,sp|P16453|DCHS_RAT,58,535.60201,3,686.34678,1,y6,26.32,0,101775+/-288992,0,0
LVAYASDQAHSSVEK,sp|P16453|DCHS_RAT,59,535.60201,3,686.34678,1,y6,26.35,0,101775+/-288992,0,0
LVAYASDQAHSSVEK,sp|P16453|DCHS_RAT,60,535.60201,3,686.34678,1,y6,26.8,17311,101775+/-288992,4,0.798
LVAYASDQAHSSVEK,sp|P16453|DCHS_RAT,61,535.60201,3,686.34678,1,y6,26.18,0,101775+/-288992,0,0
LVAYASDQAHSSVEK,sp|P16453|DCHS_RAT,31_rerun,535.60201,3,549.287868,1,y5,27.68,0,101775+/-288992,0,0
LVAYASDQAHSSVEK,sp|P16453|DCHS_RAT,32,535.60201,3,549.287868,1,y5,27.14,19230,101775+/-288992,2,0.5705
LVAYASDQAHSSVEK,sp|P16453|DCHS_RAT,33,535.60201,3,549.287868,1,y5,26.72,0,101775+/-288992,0,0
LVAYASDQAHSSVEK,sp|P16453|DCHS_RAT,34,535.60201,3,549.287868,1,y5,26.75,0,101775+/-288992,0,0
LVAYASDQAHSSVEK,sp|P16453|DCHS_RAT,35,535.60201,3,549.287868,1,y5,26.22,0,101775+/-288992,0,0
LVAYASDQAHSSVEK,sp|P16453|DCHS_RAT,36,535.60201,3,549.287868,1,y5,26.52,0,101775+/-288992,0,0
LVAYASDQAHSSVEK,sp|P16453|DCHS_RAT,37,535.60201,3,549.287868,1,y5,27.06,0,101775+/-288992,0,0
LVAYASDQAHSSVEK,sp|P16453|DCHS_RAT,38,535.60201,3,549.287868,1,y5,26.24,0,101775+/-288992,0,0
LVAYASDQAHSSVEK,sp|P16453|DCHS_RAT,39,535.60201,3,549.287868,1,y5,26.38,0,101775+/-288992,0,0
LVAYASDQAHSSVEK,sp|P16453|DCHS_RAT,40,535.60201,3,549.287868,1,y5,26.83,281768,101775+/-288992,1,0.6854
LVAYASDQAHSSVEK,sp|P16453|DCHS_RAT,41,535.60201,3,549.287868,1,y5,26.95,27523,101775+/-288992,2,0.6374
LVAYASDQAHSSVEK,sp|P16453|DCHS_RAT,42,535.60201,3,549.287868,1,y5,26.94,0,101775+/-288992,0,0
LVAYASDQAHSSVEK,sp|P16453|DCHS_RAT,43,535.60201,3,549.287868,1,y5,27.3,61775,101775+/-288992,1,0.6537
LVAYASDQAHSSVEK,sp|P16453|DCHS_RAT,44,535.60201,3,549.287868,1,y5,27.36,236925,101775+/-288992,4,0.8101
LVAYASDQAHSSVEK,sp|P16453|DCHS_RAT,45,535.60201,3,549.287868,1,y5,27.03,17846,101775+/-288992,3,0.6019
LVAYASDQAHSSVEK,sp|P16453|DCHS_RAT,46,535.60201,3,549.287868,1,y5,26.86,0,101775+/-288992,0,0
LVAYASDQAHSSVEK,sp|P16453|DCHS_RAT,47,535.60201,3,549.287868,1,y5,26.16,0,101775+/-288992,0,0
LVAYASDQAHSSVEK,sp|P16453|DCHS_RAT,48,535.60201,3,549.287868,1,y5,26.92,0,101775+/-288992,0,0
LVAYASDQAHSSVEK,sp|P16453|DCHS_RAT,49,535.60201,3,549.287868,1,y5,26.22,0,101775+/-288992,0,0
LVAYASDQAHSSVEK,sp|P16453|DCHS_RAT,50,535.60201,3,549.287868,1,y5,26.83,0,101775+/-288992,0,0
LVAYASDQAHSSVEK,sp|P16453|DCHS_RAT,51,535.60201,3,549.287868,1,y5,26.19,0,101775+/-288992,0,0
LVAYASDQAHSSVEK,sp|P16453|DCHS_RAT,52,535.60201,3,549.287868,1,y5,26.22,0,101775+/-288992,0,0
LVAYASDQAHSSVEK,sp|P16453|DCHS_RAT,53,535.60201,3,549.287868,1,y5,26.36,0,101775+/-288992,0,0
LVAYASDQAHSSVEK,sp|P16453|DCHS_RAT,54,535.60201,3,549.287868,1,y5,26.5,0,101775+/-288992,0,0
LVAYASDQAHSSVEK,sp|P16453|DCHS_RAT,55,535.60201,3,549.287868,1,y5,26.41,0,101775+/-288992,0,0
LVAYASDQAHSSVEK,sp|P16453|DCHS_RAT,56,535.60201,3,549.287868,1,y5,26.33,0,101775+/-288992,0,0
LVAYASDQAHSSVEK,sp|P16453|DCHS_RAT,57,535.60201,3,549.287868,1,y5,26.32,0,101775+/-288992,0,0
LVAYASDQAHSSVEK,sp|P16453|DCHS_RAT,58,535.60201,3,549.287868,1,y5,26.32,0,101775+/-288992,0,0
LVAYASDQAHSSVEK,sp|P16453|DCHS_RAT,59,535.60201,3,549.287868,1,y5,26.35,0,101775+/-288992,0,0
LVAYASDQAHSSVEK,sp|P16453|DCHS_RAT,60,535.60201,3,549.287868,1,y5,26.8,18742,101775+/-288992,3,0.798
LVAYASDQAHSSVEK,sp|P16453|DCHS_RAT,61,535.60201,3,549.287868,1,y5,26.18,0,101775+/-288992,0,0
SDPVFEIPAER,sp|P16453|DCHS_RAT,31_rerun,630.316959,2,300.119011,1,b3,82.64,101125,10015245+/-15419344,5,0.8882
SDPVFEIPAER,sp|P16453|DCHS_RAT,32,630.316959,2,300.119011,1,b3,82.67,67280,10015245+/-15419344,5,0.8073
SDPVFEIPAER,sp|P16453|DCHS_RAT,33,630.316959,2,300.119011,1,b3,82.47,71339,10015245+/-15419344,4,0.806
SDPVFEIPAER,sp|P16453|DCHS_RAT,34,630.316959,2,300.119011,1,b3,82.28,38578,10015245+/-15419344,5,0.8453
SDPVFEIPAER,sp|P16453|DCHS_RAT,35,630.316959,2,300.119011,1,b3,82.53,70206,10015245+/-15419344,4,0.8643
SDPVFEIPAER,sp|P16453|DCHS_RAT,36,630.316959,2,300.119011,1,b3,82.64,37596,10015245+/-15419344,5,0.8268
SDPVFEIPAER,sp|P16453|DCHS_RAT,37,630.316959,2,300.119011,1,b3,82.81,52720,10015245+/-15419344,5,0.8593
SDPVFEIPAER,sp|P16453|DCHS_RAT,38,630.316959,2,300.119011,1,b3,82.75,0,10015245+/-15419344,0,0.4342
SDPVFEIPAER,sp|P16453|DCHS_RAT,39,630.316959,2,300.119011,1,b3,82.64,0,10015245+/-15419344,0,0.4047
SDPVFEIPAER,sp|P16453|DCHS_RAT,40,630.316959,2,300.119011,1,b3,82.61,2694475,10015245+/-15419344,5,0.9616
SDPVFEIPAER,sp|P16453|DCHS_RAT,41,630.316959,2,300.119011,1,b3,82.67,2117496,10015245+/-15419344,5,0.9695
SDPVFEIPAER,sp|P16453|DCHS_RAT,42,630.316959,2,300.119011,1,b3,83.17,2290051,10015245+/-15419344,5,0.9547
SDPVFEIPAER,sp|P16453|DCHS_RAT,43,630.316959,2,300.119011,1,b3,82.49,2812675,10015245+/-15419344,5,0.9708
SDPVFEIPAER,sp|P16453|DCHS_RAT,44,630.316959,2,300.119011,1,b3,82.27,3695631,10015245+/-15419344,5,0.9583
SDPVFEIPAER,sp|P16453|DCHS_RAT,45,630.316959,2,300.119011,1,b3,82.61,2282534,10015245+/-15419344,5,0.962
SDPVFEIPAER,sp|P16453|DCHS_RAT,46,630.316959,2,300.119011,1,b3,82.47,18387,10015245+/-15419344,5,0.8401
SDPVFEIPAER,sp|P16453|DCHS_RAT,47,630.316959,2,300.119011,1,b3,82.5,0,10015245+/-15419344,0,0.4154
SDPVFEIPAER,sp|P16453|DCHS_RAT,48,630.316959,2,300.119011,1,b3,82.53,0,10015245+/-15419344,0,0.4981
SDPVFEIPAER,sp|P16453|DCHS_RAT,49,630.316959,2,300.119011,1,b3,81.91,0,10015245+/-15419344,0,0.5914
SDPVFEIPAER,sp|P16453|DCHS_RAT,50,630.316959,2,300.119011,1,b3,81.85,30009,10015245+/-15419344,5,0.8505
SDPVFEIPAER,sp|P16453|DCHS_RAT,51,630.316959,2,300.119011,1,b3,83.31,9753,10015245+/-15419344,5,0.5617
SDPVFEIPAER,sp|P16453|DCHS_RAT,52,630.316959,2,300.119011,1,b3,82.61,0,10015245+/-15419344,0,0.6402
SDPVFEIPAER,sp|P16453|DCHS_RAT,53,630.316959,2,300.119011,1,b3,82.47,0,10015245+/-15419344,0,0.7123
SDPVFEIPAER,sp|P16453|DCHS_RAT,54,630.316959,2,300.119011,1,b3,82.78,1416997,10015245+/-15419344,5,0.9615
SDPVFEIPAER,sp|P16453|DCHS_RAT,55,630.316959,2,300.119011,1,b3,82.88,61539,10015245+/-15419344,6,0.9018
SDPVFEIPAER,sp|P16453|DCHS_RAT,56,630.316959,2,300.119011,1,b3,81.97,9027,10015245+/-15419344,6,0.5173
SDPVFEIPAER,sp|P16453|DCHS_RAT,57,630.316959,2,300.119011,1,b3,82.65,26309,10015245+/-15419344,6,0.6104
SDPVFEIPAER,sp|P16453|DCHS_RAT,58,630.316959,2,300.119011,1,b3,82.54,341445,10015245+/-15419344,5,0.9075
SDPVFEIPAER,sp|P16453|DCHS_RAT,59,630.316959,2,300.119011,1,b3,82.77,28596,10015245+/-15419344,6,0.6841
SDPVFEIPAER,sp|P16453|DCHS_RAT,60,630.316959,2,300.119011,1,b3,82.43,1099973,10015245+/-15419344,6,0.9255
SDPVFEIPAER,sp|P16453|DCHS_RAT,61,630.316959,2,300.119011,1,b3,82.49,380430,10015245+/-15419344,5,0.9159
SDPVFEIPAER,sp|P16453|DCHS_RAT,31_rerun,630.316959,2,399.187425,1,b4,82.44,57191,10015245+/-15419344,6,0.8882
SDPVFEIPAER,sp|P16453|DCHS_RAT,32,630.316959,2,399.187425,1,b4,82.42,0,10015245+/-15419344,0,0.8073
SDPVFEIPAER,sp|P16453|DCHS_RAT,33,630.316959,2,399.187425,1,b4,82.13,0,10015245+/-15419344,0,0.806
SDPVFEIPAER,sp|P16453|DCHS_RAT,34,630.316959,2,399.187425,1,b4,81.94,0,10015245+/-15419344,0,0.8453
SDPVFEIPAER,sp|P16453|DCHS_RAT,35,630.316959,2,399.187425,1,b4,82.39,16380,10015245+/-15419344,7,0.8643
SDPVFEIPAER,sp|P16453|DCHS_RAT,36,630.316959,2,399.187425,1,b4,82.39,0,10015245+/-15419344,0,0.8268
SDPVFEIPAER,sp|P16453|DCHS_RAT,37,630.316959,2,399.187425,1,b4,82.81,13213,10015245+/-15419344,7,0.8593
SDPVFEIPAER,sp|P16453|DCHS_RAT,38,630.316959,2,399.187425,1,b4,82.75,0,10015245+/-15419344,0,0.4342
SDPVFEIPAER,sp|P16453|DCHS_RAT,39,630.316959,2,399.187425,1,b4,82.64,0,10015245+/-15419344,0,0.4047
SDPVFEIPAER,sp|P16453|DCHS_RAT,40,630.316959,2,399.187425,1,b4,82.56,496332,10015245+/-15419344,7,0.9616
SDPVFEIPAER,sp|P16453|DCHS_RAT,41,630.316959,2,399.187425,1,b4,82.67,478309,10015245+/-15419344,7,0.9695
SDPVFEIPAER,sp|P16453|DCHS_RAT,42,630.316959,2,399.187425,1,b4,83.11,647922,10015245+/-15419344,7,0.9547
SDPVFEIPAER,sp|P16453|DCHS_RAT,43,630.316959,2,399.187425,1,b4,82.49,580678,10015245+/-15419344,7,0.9708
SDPVFEIPAER,sp|P16453|DCHS_RAT,44,630.316959,2,399.187425,1,b4,82.33,868300,10015245+/-15419344,7,0.9583
SDPVFEIPAER,sp|P16453|DCHS_RAT,45,630.316959,2,399.187425,1,b4,82.53,557046,10015245+/-15419344,7,0.962
SDPVFEIPAER,sp|P16453|DCHS_RAT,46,630.316959,2,399.187425,1,b4,82.19,0,10015245+/-15419344,0,0.8401
SDPVFEIPAER,sp|P16453|DCHS_RAT,47,630.316959,2,399.187425,1,b4,82.5,0,10015245+/-15419344,0,0.4154
SDPVFEIPAER,sp|P16453|DCHS_RAT,48,630.316959,2,399.187425,1,b4,82.53,0,10015245+/-15419344,0,0.4981
SDPVFEIPAER,sp|P16453|DCHS_RAT,49,630.316959,2,399.187425,1,b4,81.91,0,10015245+/-15419344,0,0.5914
SDPVFEIPAER,sp|P16453|DCHS_RAT,50,630.316959,2,399.187425,1,b4,82.05,13443,10015245+/-15419344,7,0.8505
SDPVFEIPAER,sp|P16453|DCHS_RAT,51,630.316959,2,399.187425,1,b4,83.06,0,10015245+/-15419344,0,0.5617
SDPVFEIPAER,sp|P16453|DCHS_RAT,52,630.316959,2,399.187425,1,b4,82.61,0,10015245+/-15419344,0,0.6402
SDPVFEIPAER,sp|P16453|DCHS_RAT,53,630.316959,2,399.187425,1,b4,82.47,0,10015245+/-15419344,0,0.7123
SDPVFEIPAER,sp|P16453|DCHS_RAT,54,630.316959,2,399.187425,1,b4,82.84,438280,10015245+/-15419344,7,0.9615
SDPVFEIPAER,sp|P16453|DCHS_RAT,55,630.316959,2,399.187425,1,b4,82.82,38501,10015245+/-15419344,7,0.9018
SDPVFEIPAER,sp|P16453|DCHS_RAT,56,630.316959,2,399.187425,1,b4,81.8,0,10015245+/-15419344,0,0.5173
SDPVFEIPAER,sp|P16453|DCHS_RAT,57,630.316959,2,399.187425,1,b4,82.43,0,10015245+/-15419344,0,0.6104
SDPVFEIPAER,sp|P16453|DCHS_RAT,58,630.316959,2,399.187425,1,b4,82.26,0,10015245+/-15419344,0,0.9075
SDPVFEIPAER,sp|P16453|DCHS_RAT,59,630.316959,2,399.187425,1,b4,82.47,0,10015245+/-15419344,0,0.6841
SDPVFEIPAER,sp|P16453|DCHS_RAT,60,630.316959,2,399.187425,1,b4,82.43,231448,10015245+/-15419344,7,0.9255
SDPVFEIPAER,sp|P16453|DCHS_RAT,61,630.316959,2,399.187425,1,b4,82.4,36141,10015245+/-15419344,7,0.9159
SDPVFEIPAER,sp|P16453|DCHS_RAT,31_rerun,630.316959,2,1057.567671,1,y9,82.58,20107,10015245+/-15419344,7,0.8882
SDPVFEIPAER,sp|P16453|DCHS_RAT,32,630.316959,2,1057.567671,1,y9,82.42,0,10015245+/-15419344,0,0.8073
SDPVFEIPAER,sp|P16453|DCHS_RAT,33,630.316959,2,1057.567671,1,y9,82.13,0,10015245+/-15419344,0,0.806
SDPVFEIPAER,sp|P16453|DCHS_RAT,34,630.316959,2,1057.567671,1,y9,82.19,18754,10015245+/-15419344,6,0.8453
SDPVFEIPAER,sp|P16453|DCHS_RAT,35,630.316959,2,1057.567671,1,y9,82.67,22293,10015245+/-15419344,6,0.8643
SDPVFEIPAER,sp|P16453|DCHS_RAT,36,630.316959,2,1057.567671,1,y9,82.44,12930,10015245+/-15419344,6,0.8268
SDPVFEIPAER,sp|P16453|DCHS_RAT,37,630.316959,2,1057.567671,1,y9,82.81,16687,10015245+/-15419344,6,0.8593
SDPVFEIPAER,sp|P16453|DCHS_RAT,38,630.316959,2,1057.567671,1,y9,82.75,0,10015245+/-15419344,0,0.4342
SDPVFEIPAER,sp|P16453|DCHS_RAT,39,630.316959,2,1057.567671,1,y9,83.12,758231,10015245+/-15419344,1,0.4047
SDPVFEIPAER,sp|P16453|DCHS_RAT,40,630.316959,2,1057.567671,1,y9,82.56,1334506,10015245+/-15419344,6,0.9616
SDPVFEIPAER,sp|P16453|DCHS_RAT,41,630.316959,2,1057.567671,1,y9,82.67,1080455,10015245+/-15419344,6,0.9695
SDPVFEIPAER,sp|P16453|DCHS_RAT,42,630.316959,2,1057.567671,1,y9,83.11,1134858,10015245+/-15419344,6,0.9547
SDPVFEIPAER,sp|P16453|DCHS_RAT,43,630.316959,2,1057.567671,1,y9,82.49,1427977,10015245+/-15419344,6,0.9708
SDPVFEIPAER,sp|P16453|DCHS_RAT,44,630.316959,2,1057.567671,1,y9,82.33,2472984,10015245+/-15419344,6,0.9583
SDPVFEIPAER,sp|P16453|DCHS_RAT,45,630.316959,2,1057.567671,1,y9,82.61,1321740,10015245+/-15419344,6,0.962
SDPVFEIPAER,sp|P16453|DCHS_RAT,46,630.316959,2,1057.567671,1,y9,82.39,12053,10015245+/-15419344,6,0.8401
SDPVFEIPAER,sp|P16453|DCHS_RAT,47,630.316959,2,1057.567671,1,y9,82.5,303481,10015245+/-15419344,2,0.4154
SDPVFEIPAER,sp|P16453|DCHS_RAT,48,630.316959,2,1057.567671,1,y9,82.53,12330,10015245+/-15419344,3,0.4981
SDPVFEIPAER,sp|P16453|DCHS_RAT,49,630.316959,2,1057.567671,1,y9,81.91,0,10015245+/-15419344,0,0.5914
SDPVFEIPAER,sp|P16453|DCHS_RAT,50,630.316959,2,1057.567671,1,y9,81.97,14135,10015245+/-15419344,6,0.8505
SDPVFEIPAER,sp|P16453|DCHS_RAT,51,630.316959,2,1057.567671,1,y9,83.06,187607,10015245+/-15419344,1,0.5617
SDPVFEIPAER,sp|P16453|DCHS_RAT,52,630.316959,2,1057.567671,1,y9,82.61,320803,10015245+/-15419344,3,0.6402
SDPVFEIPAER,sp|P16453|DCHS_RAT,53,630.316959,2,1057.567671,1,y9,82.47,59596,10015245+/-15419344,2,0.7123
SDPVFEIPAER,sp|P16453|DCHS_RAT,54,630.316959,2,1057.567671,1,y9,82.78,881207,10015245+/-15419344,6,0.9615
SDPVFEIPAER,sp|P16453|DCHS_RAT,55,630.316959,2,1057.567671,1,y9,82.6,183945,10015245+/-15419344,5,0.9018
SDPVFEIPAER,sp|P16453|DCHS_RAT,56,630.316959,2,1057.567671,1,y9,82.22,1133884,10015245+/-15419344,1,0.5173
SDPVFEIPAER,sp|P16453|DCHS_RAT,57,630.316959,2,1057.567671,1,y9,82.79,818674,10015245+/-15419344,1,0.6104
SDPVFEIPAER,sp|P16453|DCHS_RAT,58,630.316959,2,1057.567671,1,y9,82.26,222119,10015245+/-15419344,6,0.9075
SDPVFEIPAER,sp|P16453|DCHS_RAT,59,630.316959,2,1057.567671,1,y9,82.72,861859,10015245+/-15419344,2,0.6841
SDPVFEIPAER,sp|P16453|DCHS_RAT,60,630.316959,2,1057.567671,1,y9,82.24,1438439,10015245+/-15419344,5,0.9255
SDPVFEIPAER,sp|P16453|DCHS_RAT,61,630.316959,2,1057.567671,1,y9,82.49,177756,10015245+/-15419344,6,0.9159
SDPVFEIPAER,sp|P16453|DCHS_RAT,31_rerun,630.316959,2,861.446494,1,y7,82.56,1497287,10015245+/-15419344,1,0.8882
SDPVFEIPAER,sp|P16453|DCHS_RAT,32,630.316959,2,861.446494,1,y7,82.72,1593441,10015245+/-15419344,1,0.8073
SDPVFEIPAER,sp|P16453|DCHS_RAT,33,630.316959,2,861.446494,1,y7,82.47,750940,10015245+/-15419344,1,0.806
SDPVFEIPAER,sp|P16453|DCHS_RAT,34,630.316959,2,861.446494,1,y7,82.22,648089,10015245+/-15419344,1,0.8453
SDPVFEIPAER,sp|P16453|DCHS_RAT,35,630.316959,2,861.446494,1,y7,82.53,701275,10015245+/-15419344,1,0.8643
SDPVFEIPAER,sp|P16453|DCHS_RAT,36,630.316959,2,861.446494,1,y7,82.64,644719,10015245+/-15419344,1,0.8268
SDPVFEIPAER,sp|P16453|DCHS_RAT,37,630.316959,2,861.446494,1,y7,82.81,857534,10015245+/-15419344,1,0.8593
SDPVFEIPAER,sp|P16453|DCHS_RAT,38,630.316959,2,861.446494,1,y7,82.87,59275,10015245+/-15419344,1,0.4342
SDPVFEIPAER,sp|P16453|DCHS_RAT,39,630.316959,2,861.446494,1,y7,83.06,425254,10015245+/-15419344,2,0.4047
SDPVFEIPAER,sp|P16453|DCHS_RAT,40,630.316959,2,861.446494,1,y7,82.56,15888174,10015245+/-15419344,1,0.9616
SDPVFEIPAER,sp|P16453|DCHS_RAT,41,630.316959,2,861.446494,1,y7,82.61,12746704,10015245+/-15419344,1,0.9695
SDPVFEIPAER,sp|P16453|DCHS_RAT,42,630.316959,2,861.446494,1,y7,83.11,15291534,10015245+/-15419344,1,0.9547
SDPVFEIPAER,sp|P16453|DCHS_RAT,43,630.316959,2,861.446494,1,y7,82.49,16702318,10015245+/-15419344,1,0.9708
SDPVFEIPAER,sp|P16453|DCHS_RAT,44,630.316959,2,861.446494,1,y7,82.33,25502782,10015245+/-15419344,1,0.9583
SDPVFEIPAER,sp|P16453|DCHS_RAT,45,630.316959,2,861.446494,1,y7,82.56,16674397,10015245+/-15419344,1,0.962
SDPVFEIPAER,sp|P16453|DCHS_RAT,46,630.316959,2,861.446494,1,y7,82.42,228594,10015245+/-15419344,1,0.8401
SDPVFEIPAER,sp|P16453|DCHS_RAT,47,630.316959,2,861.446494,1,y7,82.61,138241,10015245+/-15419344,3,0.4154
SDPVFEIPAER,sp|P16453|DCHS_RAT,48,630.316959,2,861.446494,1,y7,82.67,38796,10015245+/-15419344,2,0.4981
SDPVFEIPAER,sp|P16453|DCHS_RAT,49,630.316959,2,861.446494,1,y7,82.05,175115,10015245+/-15419344,1,0.5914
SDPVFEIPAER,sp|P16453|DCHS_RAT,50,630.316959,2,861.446494,1,y7,81.97,694355,10015245+/-15419344,1,0.8505
SDPVFEIPAER,sp|P16453|DCHS_RAT,51,630.316959,2,861.446494,1,y7,83.23,117248,10015245+/-15419344,2,0.5617
SDPVFEIPAER,sp|P16453|DCHS_RAT,52,630.316959,2,861.446494,1,y7,82.78,358066,10015245+/-15419344,1,0.6402
SDPVFEIPAER,sp|P16453|DCHS_RAT,53,630.316959,2,861.446494,1,y7,82.7,155996,10015245+/-15419344,1,0.7123
SDPVFEIPAER,sp|P16453|DCHS_RAT,54,630.316959,2,861.446494,1,y7,82.78,9640642,10015245+/-15419344,1,0.9615
SDPVFEIPAER,sp|P16453|DCHS_RAT,55,630.316959,2,861.446494,1,y7,82.82,1063837,10015245+/-15419344,1,0.9018
SDPVFEIPAER,sp|P16453|DCHS_RAT,56,630.316959,2,861.446494,1,y7,82.13,447746,10015245+/-15419344,2,0.5173
SDPVFEIPAER,sp|P16453|DCHS_RAT,57,630.316959,2,861.446494,1,y7,82.71,562016,10015245+/-15419344,2,0.6104
SDPVFEIPAER,sp|P16453|DCHS_RAT,58,630.316959,2,861.446494,1,y7,82.46,2470606,10015245+/-15419344,1,0.9075
SDPVFEIPAER,sp|P16453|DCHS_RAT,59,630.316959,2,861.446494,1,y7,82.8,932050,10015245+/-15419344,1,0.6841
SDPVFEIPAER,sp|P16453|DCHS_RAT,60,630.316959,2,861.446494,1,y7,82.43,7629434,10015245+/-15419344,1,0.9255
SDPVFEIPAER,sp|P16453|DCHS_RAT,61,630.316959,2,861.446494,1,y7,82.43,4249142,10015245+/-15419344,1,0.9159
SDPVFEIPAER,sp|P16453|DCHS_RAT,31_rerun,630.316959,2,714.37808,1,y6,82.5,350383,10015245+/-15419344,3,0.8882
SDPVFEIPAER,sp|P16453|DCHS_RAT,32,630.316959,2,714.37808,1,y6,82.64,358175,10015245+/-15419344,3,0.8073
SDPVFEIPAER,sp|P16453|DCHS_RAT,33,630.316959,2,714.37808,1,y6,82.47,184592,10015245+/-15419344,3,0.806
SDPVFEIPAER,sp|P16453|DCHS_RAT,34,630.316959,2,714.37808,1,y6,82.28,133612,10015245+/-15419344,3,0.8453
SDPVFEIPAER,sp|P16453|DCHS_RAT,35,630.316959,2,714.37808,1,y6,82.44,70119,10015245+/-15419344,5,0.8643
SDPVFEIPAER,sp|P16453|DCHS_RAT,36,630.316959,2,714.37808,1,y6,82.64,84534,10015245+/-15419344,3,0.8268
SDPVFEIPAER,sp|P16453|DCHS_RAT,37,630.316959,2,714.37808,1,y6,82.78,122233,10015245+/-15419344,4,0.8593
SDPVFEIPAER,sp|P16453|DCHS_RAT,38,630.316959,2,714.37808,1,y6,82.75,0,10015245+/-15419344,0,0.4342
SDPVFEIPAER,sp|P16453|DCHS_RAT,39,630.316959,2,714.37808,1,y6,82.64,0,10015245+/-15419344,0,0.4047
SDPVFEIPAER,sp|P16453|DCHS_RAT,40,630.316959,2,714.37808,1,y6,82.56,4936247,10015245+/-15419344,3,0.9616
SDPVFEIPAER,sp|P16453|DCHS_RAT,41,630.316959,2,714.37808,1,y6,82.75,4003398,10015245+/-15419344,3,0.9695
SDPVFEIPAER,sp|P16453|DCHS_RAT,42,630.316959,2,714.37808,1,y6,83.11,5095118,10015245+/-15419344,3,0.9547
SDPVFEIPAER,sp|P16453|DCHS_RAT,43,630.316959,2,714.37808,1,y6,82.49,5692180,10015245+/-15419344,3,0.9708
SDPVFEIPAER,sp|P16453|DCHS_RAT,44,630.316959,2,714.37808,1,y6,82.35,7930723,10015245+/-15419344,3,0.9583
SDPVFEIPAER,sp|P16453|DCHS_RAT,45,630.316959,2,714.37808,1,y6,82.61,4864476,10015245+/-15419344,4,0.962
SDPVFEIPAER,sp|P16453|DCHS_RAT,46,630.316959,2,714.37808,1,y6,82.39,35901,10015245+/-15419344,3,0.8401
SDPVFEIPAER,sp|P16453|DCHS_RAT,47,630.316959,2,714.37808,1,y6,82.5,0,10015245+/-15419344,0,0.4154
SDPVFEIPAER,sp|P16453|DCHS_RAT,48,630.316959,2,714.37808,1,y6,82.53,0,10015245+/-15419344,0,0.4981
SDPVFEIPAER,sp|P16453|DCHS_RAT,49,630.316959,2,714.37808,1,y6,82.05,12539,10015245+/-15419344,3,0.5914
SDPVFEIPAER,sp|P16453|DCHS_RAT,50,630.316959,2,714.37808,1,y6,81.91,88285,10015245+/-15419344,4,0.8505
SDPVFEIPAER,sp|P16453|DCHS_RAT,51,630.316959,2,714.37808,1,y6,83.06,0,10015245+/-15419344,0,0.5617
SDPVFEIPAER,sp|P16453|DCHS_RAT,52,630.316959,2,714.37808,1,y6,82.75,31381,10015245+/-15419344,5,0.6402
SDPVFEIPAER,sp|P16453|DCHS_RAT,53,630.316959,2,714.37808,1,y6,82.7,21756,10015245+/-15419344,5,0.7123
SDPVFEIPAER,sp|P16453|DCHS_RAT,54,630.316959,2,714.37808,1,y6,82.78,2929868,10015245+/-15419344,3,0.9615
SDPVFEIPAER,sp|P16453|DCHS_RAT,55,630.316959,2,714.37808,1,y6,82.82,279691,10015245+/-15419344,4,0.9018
SDPVFEIPAER,sp|P16453|DCHS_RAT,56,630.316959,2,714.37808,1,y6,82.08,60336,10015245+/-15419344,5,0.5173
SDPVFEIPAER,sp|P16453|DCHS_RAT,57,630.316959,2,714.37808,1,y6,82.57,40645,10015245+/-15419344,5,0.6104
SDPVFEIPAER,sp|P16453|DCHS_RAT,58,630.316959,2,714.37808,1,y6,82.49,735178,10015245+/-15419344,3,0.9075
SDPVFEIPAER,sp|P16453|DCHS_RAT,59,630.316959,2,714.37808,1,y6,82.91,147743,10015245+/-15419344,5,0.6841
SDPVFEIPAER,sp|P16453|DCHS_RAT,60,630.316959,2,714.37808,1,y6,82.43,2411378,10015245+/-15419344,3,0.9255
SDPVFEIPAER,sp|P16453|DCHS_RAT,61,630.316959,2,714.37808,1,y6,82.46,1244640,10015245+/-15419344,3,0.9159
SDPVFEIPAER,sp|P16453|DCHS_RAT,31_rerun,630.316959,2,585.335487,1,y5,82.5,308446,10015245+/-15419344,4,0.8882
SDPVFEIPAER,sp|P16453|DCHS_RAT,32,630.316959,2,585.335487,1,y5,82.72,213855,10015245+/-15419344,4,0.8073
SDPVFEIPAER,sp|P16453|DCHS_RAT,33,630.316959,2,585.335487,1,y5,82.42,68436,10015245+/-15419344,5,0.806
SDPVFEIPAER,sp|P16453|DCHS_RAT,34,630.316959,2,585.335487,1,y5,82.22,76952,10015245+/-15419344,4,0.8453
SDPVFEIPAER,sp|P16453|DCHS_RAT,35,630.316959,2,585.335487,1,y5,82.44,117558,10015245+/-15419344,3,0.8643
SDPVFEIPAER,sp|P16453|DCHS_RAT,36,630.316959,2,585.335487,1,y5,82.58,76335,10015245+/-15419344,4,0.8268
SDPVFEIPAER,sp|P16453|DCHS_RAT,37,630.316959,2,585.335487,1,y5,82.81,139555,10015245+/-15419344,3,0.8593
SDPVFEIPAER,sp|P16453|DCHS_RAT,38,630.316959,2,585.335487,1,y5,82.75,0,10015245+/-15419344,0,0.4342
SDPVFEIPAER,sp|P16453|DCHS_RAT,39,630.316959,2,585.335487,1,y5,82.64,0,10015245+/-15419344,0,0.4047
SDPVFEIPAER,sp|P16453|DCHS_RAT,40,630.316959,2,585.335487,1,y5,82.56,4279687,10015245+/-15419344,4,0.9616
SDPVFEIPAER,sp|P16453|DCHS_RAT,41,630.316959,2,585.335487,1,y5,82.61,3643981,10015245+/-15419344,4,0.9695
SDPVFEIPAER,sp|P16453|DCHS_RAT,42,630.316959,2,585.335487,1,y5,83.08,3751985,10015245+/-15419344,4,0.9547
SDPVFEIPAER,sp|P16453|DCHS_RAT,43,630.316959,2,585.335487,1,y5,82.49,4594297,10015245+/-15419344,4,0.9708
SDPVFEIPAER,sp|P16453|DCHS_RAT,44,630.316959,2,585.335487,1,y5,82.33,6734615,10015245+/-15419344,4,0.9583
SDPVFEIPAER,sp|P16453|DCHS_RAT,45,630.316959,2,585.335487,1,y5,82.61,4938768,10015245+/-15419344,3,0.962
SDPVFEIPAER,sp|P16453|DCHS_RAT,46,630.316959,2,585.335487,1,y5,82.47,29534,10015245+/-15419344,4,0.8401
SDPVFEIPAER,sp|P16453|DCHS_RAT,47,630.316959,2,585.335487,1,y5,82.56,792547,10015245+/-15419344,1,0.4154
SDPVFEIPAER,sp|P16453|DCHS_RAT,48,630.316959,2,585.335487,1,y5,82.78,69384,10015245+/-15419344,1,0.4981
SDPVFEIPAER,sp|P16453|DCHS_RAT,49,630.316959,2,585.335487,1,y5,81.99,76449,10015245+/-15419344,2,0.5914
SDPVFEIPAER,sp|P16453|DCHS_RAT,50,630.316959,2,585.335487,1,y5,81.99,106765,10015245+/-15419344,3,0.8505
SDPVFEIPAER,sp|P16453|DCHS_RAT,51,630.316959,2,585.335487,1,y5,83.12,116460,10015245+/-15419344,3,0.5617
SDPVFEIPAER,sp|P16453|DCHS_RAT,52,630.316959,2,585.335487,1,y5,82.75,339102,10015245+/-15419344,2,0.6402
SDPVFEIPAER,sp|P16453|DCHS_RAT,53,630.316959,2,585.335487,1,y5,82.64,38316,10015245+/-15419344,3,0.7123
SDPVFEIPAER,sp|P16453|DCHS_RAT,54,630.316959,2,585.335487,1,y5,82.78,2695102,10015245+/-15419344,4,0.9615
SDPVFEIPAER,sp|P16453|DCHS_RAT,55,630.316959,2,585.335487,1,y5,82.88,349578,10015245+/-15419344,3,0.9018
SDPVFEIPAER,sp|P16453|DCHS_RAT,56,630.316959,2,585.335487,1,y5,82.02,98977,10015245+/-15419344,3,0.5173
SDPVFEIPAER,sp|P16453|DCHS_RAT,57,630.316959,2,585.335487,1,y5,82.79,368054,10015245+/-15419344,3,0.6104
SDPVFEIPAER,sp|P16453|DCHS_RAT,58,630.316959,2,585.335487,1,y5,82.46,680389,10015245+/-15419344,4,0.9075
SDPVFEIPAER,sp|P16453|DCHS_RAT,59,630.316959,2,585.335487,1,y5,82.72,425625,10015245+/-15419344,3,0.6841
SDPVFEIPAER,sp|P16453|DCHS_RAT,60,630.316959,2,585.335487,1,y5,82.43,2199102,10015245+/-15419344,4,0.9255
SDPVFEIPAER,sp|P16453|DCHS_RAT,61,630.316959,2,585.335487,1,y5,82.49,1088489,10015245+/-15419344,4,0.9159
SDPVFEIPAER,sp|P16453|DCHS_RAT,31_rerun,630.316959,2,472.251423,1,y4,82.5,448112,10015245+/-15419344,2,0.8882
SDPVFEIPAER,sp|P16453|DCHS_RAT,32,630.316959,2,472.251423,1,y4,82.72,538989,10015245+/-15419344,2,0.8073
SDPVFEIPAER,sp|P16453|DCHS_RAT,33,630.316959,2,472.251423,1,y4,82.42,228203,10015245+/-15419344,2,0.806
SDPVFEIPAER,sp|P16453|DCHS_RAT,34,630.316959,2,472.251423,1,y4,82.22,254363,10015245+/-15419344,2,0.8453
SDPVFEIPAER,sp|P16453|DCHS_RAT,35,630.316959,2,472.251423,1,y4,82.5,225682,10015245+/-15419344,2,0.8643
SDPVFEIPAER,sp|P16453|DCHS_RAT,36,630.316959,2,472.251423,1,y4,82.64,208077,10015245+/-15419344,2,0.8268
SDPVFEIPAER,sp|P16453|DCHS_RAT,37,630.316959,2,472.251423,1,y4,82.81,215330,10015245+/-15419344,2,0.8593
SDPVFEIPAER,sp|P16453|DCHS_RAT,38,630.316959,2,472.251423,1,y4,82.75,0,10015245+/-15419344,0,0.4342
SDPVFEIPAER,sp|P16453|DCHS_RAT,39,630.316959,2,472.251423,1,y4,82.92,35904,10015245+/-15419344,3,0.4047
SDPVFEIPAER,sp|P16453|DCHS_RAT,40,630.316959,2,472.251423,1,y4,82.61,5933810,10015245+/-15419344,2,0.9616
SDPVFEIPAER,sp|P16453|DCHS_RAT,41,630.316959,2,472.251423,1,y4,82.67,5005937,10015245+/-15419344,2,0.9695
SDPVFEIPAER,sp|P16453|DCHS_RAT,42,630.316959,2,472.251423,1,y4,83.11,5489946,10015245+/-15419344,2,0.9547
SDPVFEIPAER,sp|P16453|DCHS_RAT,43,630.316959,2,472.251423,1,y4,82.49,7029510,10015245+/-15419344,2,0.9708
SDPVFEIPAER,sp|P16453|DCHS_RAT,44,630.316959,2,472.251423,1,y4,82.33,9457422,10015245+/-15419344,2,0.9583
SDPVFEIPAER,sp|P16453|DCHS_RAT,45,630.316959,2,472.251423,1,y4,82.61,6078891,10015245+/-15419344,2,0.962
SDPVFEIPAER,sp|P16453|DCHS_RAT,46,630.316959,2,472.251423,1,y4,82.47,48556,10015245+/-15419344,2,0.8401
SDPVFEIPAER,sp|P16453|DCHS_RAT,47,630.316959,2,472.251423,1,y4,82.5,0,10015245+/-15419344,0,0.4154
SDPVFEIPAER,sp|P16453|DCHS_RAT,48,630.316959,2,472.251423,1,y4,82.53,0,10015245+/-15419344,0,0.4981
SDPVFEIPAER,sp|P16453|DCHS_RAT,49,630.316959,2,472.251423,1,y4,81.91,0,10015245+/-15419344,0,0.5914
SDPVFEIPAER,sp|P16453|DCHS_RAT,50,630.316959,2,472.251423,1,y4,81.94,222711,10015245+/-15419344,2,0.8505
SDPVFEIPAER,sp|P16453|DCHS_RAT,51,630.316959,2,472.251423,1,y4,83.23,25776,10015245+/-15419344,4,0.5617
SDPVFEIPAER,sp|P16453|DCHS_RAT,52,630.316959,2,472.251423,1,y4,82.84,87984,10015245+/-15419344,4,0.6402
SDPVFEIPAER,sp|P16453|DCHS_RAT,53,630.316959,2,472.251423,1,y4,82.64,23625,10015245+/-15419344,4,0.7123
SDPVFEIPAER,sp|P16453|DCHS_RAT,54,630.316959,2,472.251423,1,y4,82.78,3561850,10015245+/-15419344,2,0.9615
SDPVFEIPAER,sp|P16453|DCHS_RAT,55,630.316959,2,472.251423,1,y4,82.88,382918,10015245+/-15419344,2,0.9018
SDPVFEIPAER,sp|P16453|DCHS_RAT,56,630.316959,2,472.251423,1,y4,82.08,80518,10015245+/-15419344,4,0.5173
SDPVFEIPAER,sp|P16453|DCHS_RAT,57,630.316959,2,472.251423,1,y4,82.71,109929,10015245+/-15419344,4,0.6104
SDPVFEIPAER,sp|P16453|DCHS_RAT,58,630.316959,2,472.251423,1,y4,82.46,912354,10015245+/-15419344,2,0.9075
SDPVFEIPAER,sp|P16453|DCHS_RAT,59,630.316959,2,472.251423,1,y4,82.77,204813,10015245+/-15419344,4,0.6841
SDPVFEIPAER,sp|P16453|DCHS_RAT,60,630.316959,2,472.251423,1,y4,82.49,2732604,10015245+/-15419344,2,0.9255
SDPVFEIPAER,sp|P16453|DCHS_RAT,61,630.316959,2,472.251423,1,y4,82.4,1282938,10015245+/-15419344,2,0.9159
FTVTSQFTTK,sp|P16453|DCHS_RAT,31_rerun,580.303321,2,1012.530952,1,y9,56.54,0,270146+/-498399,0,0.3263
FTVTSQFTTK,sp|P16453|DCHS_RAT,32,580.303321,2,1012.530952,1,y9,56.59,0,270146+/-498399,0,0.3665
FTVTSQFTTK,sp|P16453|DCHS_RAT,33,580.303321,2,1012.530952,1,y9,56.51,0,270146+/-498399,0,0.3169
FTVTSQFTTK,sp|P16453|DCHS_RAT,34,580.303321,2,1012.530952,1,y9,56.31,0,270146+/-498399,0,0.3182
FTVTSQFTTK,sp|P16453|DCHS_RAT,35,580.303321,2,1012.530952,1,y9,56.42,0,270146+/-498399,0,0.3167
FTVTSQFTTK,sp|P16453|DCHS_RAT,36,580.303321,2,1012.530952,1,y9,56.79,0,270146+/-498399,0,0.3091
FTVTSQFTTK,sp|P16453|DCHS_RAT,37,580.303321,2,1012.530952,1,y9,57.01,0,270146+/-498399,0,0.3169
FTVTSQFTTK,sp|P16453|DCHS_RAT,38,580.303321,2,1012.530952,1,y9,57.38,0,270146+/-498399,0,0.3273
FTVTSQFTTK,sp|P16453|DCHS_RAT,39,580.303321,2,1012.530952,1,y9,57.63,0,270146+/-498399,0,0.3091
FTVTSQFTTK,sp|P16453|DCHS_RAT,40,580.303321,2,1012.530952,1,y9,56.9,30460,270146+/-498399,5,0.7996
FTVTSQFTTK,sp|P16453|DCHS_RAT,41,580.303321,2,1012.530952,1,y9,56.17,0,270146+/-498399,0,0.5598
FTVTSQFTTK,sp|P16453|DCHS_RAT,42,580.303321,2,1012.530952,1,y9,57.13,56406,270146+/-498399,5,0.7863
FTVTSQFTTK,sp|P16453|DCHS_RAT,43,580.303321,2,1012.530952,1,y9,56.82,15866,270146+/-498399,4,0.732
FTVTSQFTTK,sp|P16453|DCHS_RAT,44,580.303321,2,1012.530952,1,y9,56.4,113247,270146+/-498399,4,0.7854
FTVTSQFTTK,sp|P16453|DCHS_RAT,45,580.303321,2,1012.530952,1,y9,56.37,62571,270146+/-498399,3,0.7874
FTVTSQFTTK,sp|P16453|DCHS_RAT,46,580.303321,2,1012.530952,1,y9,56.54,0,270146+/-498399,0,0.3372
FTVTSQFTTK,sp|P16453|DCHS_RAT,47,580.303321,2,1012.530952,1,y9,57.01,479,270146+/-498399,2,0.3223
FTVTSQFTTK,sp|P16453|DCHS_RAT,48,580.303321,2,1012.530952,1,y9,55.97,0,270146+/-498399,0,0
FTVTSQFTTK,sp|P16453|DCHS_RAT,49,580.303321,2,1012.530952,1,y9,56.37,0,270146+/-498399,0,0.5119
FTVTSQFTTK,sp|P16453|DCHS_RAT,50,580.303321,2,1012.530952,1,y9,56,0,270146+/-498399,0,0.3091
FTVTSQFTTK,sp|P16453|DCHS_RAT,51,580.303321,2,1012.530952,1,y9,55.95,0,270146+/-498399,0,0
FTVTSQFTTK,sp|P16453|DCHS_RAT,52,580.303321,2,1012.530952,1,y9,56.76,1029,270146+/-498399,2,0.3336
FTVTSQFTTK,sp|P16453|DCHS_RAT,53,580.303321,2,1012.530952,1,y9,57.18,0,270146+/-498399,0,0
FTVTSQFTTK,sp|P16453|DCHS_RAT,54,580.303321,2,1012.530952,1,y9,56.68,0,270146+/-498399,0,0.4363
FTVTSQFTTK,sp|P16453|DCHS_RAT,55,580.303321,2,1012.530952,1,y9,56.9,0,270146+/-498399,0,0.3091
FTVTSQFTTK,sp|P16453|DCHS_RAT,56,580.303321,2,1012.530952,1,y9,56.23,0,270146+/-498399,0,0.3091
FTVTSQFTTK,sp|P16453|DCHS_RAT,57,580.303321,2,1012.530952,1,y9,56.99,0,270146+/-498399,0,0.3091
FTVTSQFTTK,sp|P16453|DCHS_RAT,58,580.303321,2,1012.530952,1,y9,56.68,0,270146+/-498399,0,0.3152
FTVTSQFTTK,sp|P16453|DCHS_RAT,59,580.303321,2,1012.530952,1,y9,55.61,0,270146+/-498399,0,0
FTVTSQFTTK,sp|P16453|DCHS_RAT,60,580.303321,2,1012.530952,1,y9,55.93,0,270146+/-498399,0,0
FTVTSQFTTK,sp|P16453|DCHS_RAT,61,580.303321,2,1012.530952,1,y9,56.62,0,270146+/-498399,0,0.3166
FTVTSQFTTK,sp|P16453|DCHS_RAT,31_rerun,580.303321,2,911.483273,1,y8,56.73,201134,270146+/-498399,1,0.3263
FTVTSQFTTK,sp|P16453|DCHS_RAT,32,580.303321,2,911.483273,1,y8,56.82,172360,270146+/-498399,1,0.3665
FTVTSQFTTK,sp|P16453|DCHS_RAT,33,580.303321,2,911.483273,1,y8,56.73,150009,270146+/-498399,1,0.3169
FTVTSQFTTK,sp|P16453|DCHS_RAT,34,580.303321,2,911.483273,1,y8,56.45,95545,270146+/-498399,1,0.3182
FTVTSQFTTK,sp|P16453|DCHS_RAT,35,580.303321,2,911.483273,1,y8,56.65,162724,270146+/-498399,1,0.3167
FTVTSQFTTK,sp|P16453|DCHS_RAT,36,580.303321,2,911.483273,1,y8,56.98,92872,270146+/-498399,1,0.3091
FTVTSQFTTK,sp|P16453|DCHS_RAT,37,580.303321,2,911.483273,1,y8,57.27,210621,270146+/-498399,1,0.3169
FTVTSQFTTK,sp|P16453|DCHS_RAT,38,580.303321,2,911.483273,1,y8,57.58,185089,270146+/-498399,1,0.3273
FTVTSQFTTK,sp|P16453|DCHS_RAT,39,580.303321,2,911.483273,1,y8,57.94,183230,270146+/-498399,1,0.3091
FTVTSQFTTK,sp|P16453|DCHS_RAT,40,580.303321,2,911.483273,1,y8,56.7,225886,270146+/-498399,2,0.7996
FTVTSQFTTK,sp|P16453|DCHS_RAT,41,580.303321,2,911.483273,1,y8,56.48,139750,270146+/-498399,2,0.5598
FTVTSQFTTK,sp|P16453|DCHS_RAT,42,580.303321,2,911.483273,1,y8,57.13,609857,270146+/-498399,2,0.7863
FTVTSQFTTK,sp|P16453|DCHS_RAT,43,580.303321,2,911.483273,1,y8,56.93,103153,270146+/-498399,2,0.732
FTVTSQFTTK,sp|P16453|DCHS_RAT,44,580.303321,2,911.483273,1,y8,56.51,845830,270146+/-498399,2,0.7854
FTVTSQFTTK,sp|P16453|DCHS_RAT,45,580.303321,2,911.483273,1,y8,56.31,333786,270146+/-498399,2,0.7874
FTVTSQFTTK,sp|P16453|DCHS_RAT,46,580.303321,2,911.483273,1,y8,56.76,131532,270146+/-498399,1,0.3372
FTVTSQFTTK,sp|P16453|DCHS_RAT,47,580.303321,2,911.483273,1,y8,56.87,34899,270146+/-498399,1,0.3223
FTVTSQFTTK,sp|P16453|DCHS_RAT,48,580.303321,2,911.483273,1,y8,55.97,0,270146+/-498399,0,0
FTVTSQFTTK,sp|P16453|DCHS_RAT,49,580.303321,2,911.483273,1,y8,56.68,52905,270146+/-498399,1,0.5119
FTVTSQFTTK,sp|P16453|DCHS_RAT,50,580.303321,2,911.483273,1,y8,56.17,101179,270146+/-498399,1,0.3091
FTVTSQFTTK,sp|P16453|DCHS_RAT,51,580.303321,2,911.483273,1,y8,55.95,0,270146+/-498399,0,0
FTVTSQFTTK,sp|P16453|DCHS_RAT,52,580.303321,2,911.483273,1,y8,56.76,9952,270146+/-498399,1,0.3336
FTVTSQFTTK,sp|P16453|DCHS_RAT,53,580.303321,2,911.483273,1,y8,57.18,0,270146+/-498399,0,0
FTVTSQFTTK,sp|P16453|DCHS_RAT,54,580.303321,2,911.483273,1,y8,56.9,83337,270146+/-498399,1,0.4363
FTVTSQFTTK,sp|P16453|DCHS_RAT,55,580.303321,2,911.483273,1,y8,57.04,22484,270146+/-498399,1,0.3091
FTVTSQFTTK,sp|P16453|DCHS_RAT,56,580.303321,2,911.483273,1,y8,56.37,45321,270146+/-498399,1,0.3091
FTVTSQFTTK,sp|P16453|DCHS_RAT,57,580.303321,2,911.483273,1,y8,57.15,19264,270146+/-498399,1,0.3091
FTVTSQFTTK,sp|P16453|DCHS_RAT,58,580.303321,2,911.483273,1,y8,56.85,98060,270146+/-498399,1,0.3152
FTVTSQFTTK,sp|P16453|DCHS_RAT,59,580.303321,2,911.483273,1,y8,55.61,0,270146+/-498399,0,0
FTVTSQFTTK,sp|P16453|DCHS_RAT,60,580.303321,2,911.483273,1,y8,55.93,0,270146+/-498399,0,0
FTVTSQFTTK,sp|P16453|DCHS_RAT,61,580.303321,2,911.483273,1,y8,56.71,36240,270146+/-498399,1,0.3166
FTVTSQFTTK,sp|P16453|DCHS_RAT,31_rerun,580.303321,2,812.414859,1,y7,56.54,0,270146+/-498399,0,0.3263
FTVTSQFTTK,sp|P16453|DCHS_RAT,32,580.303321,2,812.414859,1,y7,56.59,3129,270146+/-498399,2,0.3665
FTVTSQFTTK,sp|P16453|DCHS_RAT,33,580.303321,2,812.414859,1,y7,56.51,0,270146+/-498399,0,0.3169
FTVTSQFTTK,sp|P16453|DCHS_RAT,34,580.303321,2,812.414859,1,y7,56.31,0,270146+/-498399,0,0.3182
FTVTSQFTTK,sp|P16453|DCHS_RAT,35,580.303321,2,812.414859,1,y7,56.42,0,270146+/-498399,0,0.3167
FTVTSQFTTK,sp|P16453|DCHS_RAT,36,580.303321,2,812.414859,1,y7,56.79,0,270146+/-498399,0,0.3091
FTVTSQFTTK,sp|P16453|DCHS_RAT,37,580.303321,2,812.414859,1,y7,57.01,0,270146+/-498399,0,0.3169
FTVTSQFTTK,sp|P16453|DCHS_RAT,38,580.303321,2,812.414859,1,y7,57.38,0,270146+/-498399,0,0.3273
FTVTSQFTTK,sp|P16453|DCHS_RAT,39,580.303321,2,812.414859,1,y7,57.63,0,270146+/-498399,0,0.3091
FTVTSQFTTK,sp|P16453|DCHS_RAT,40,580.303321,2,812.414859,1,y7,56.65,404338,270146+/-498399,1,0.7996
FTVTSQFTTK,sp|P16453|DCHS_RAT,41,580.303321,2,812.414859,1,y7,56.39,220937,270146+/-498399,1,0.5598
FTVTSQFTTK,sp|P16453|DCHS_RAT,42,580.303321,2,812.414859,1,y7,57.24,820804,270146+/-498399,1,0.7863
FTVTSQFTTK,sp|P16453|DCHS_RAT,43,580.303321,2,812.414859,1,y7,56.87,157392,270146+/-498399,1,0.732
FTVTSQFTTK,sp|P16453|DCHS_RAT,44,580.303321,2,812.414859,1,y7,56.45,1020350,270146+/-498399,1,0.7854
FTVTSQFTTK,sp|P16453|DCHS_RAT,45,580.303321,2,812.414859,1,y7,56.31,471580,270146+/-498399,1,0.7874
FTVTSQFTTK,sp|P16453|DCHS_RAT,46,580.303321,2,812.414859,1,y7,56.54,0,270146+/-498399,0,0.3372
FTVTSQFTTK,sp|P16453|DCHS_RAT,47,580.303321,2,812.414859,1,y7,56.82,0,270146+/-498399,0,0.3223
FTVTSQFTTK,sp|P16453|DCHS_RAT,48,580.303321,2,812.414859,1,y7,55.97,0,270146+/-498399,0,0
FTVTSQFTTK,sp|P16453|DCHS_RAT,49,580.303321,2,812.414859,1,y7,56.51,16071,270146+/-498399,2,0.5119
FTVTSQFTTK,sp|P16453|DCHS_RAT,50,580.303321,2,812.414859,1,y7,56,0,270146+/-498399,0,0.3091
FTVTSQFTTK,sp|P16453|DCHS_RAT,51,580.303321,2,812.414859,1,y7,55.95,0,270146+/-498399,0,0
FTVTSQFTTK,sp|P16453|DCHS_RAT,52,580.303321,2,812.414859,1,y7,56.65,0,270146+/-498399,0,0.3336
FTVTSQFTTK,sp|P16453|DCHS_RAT,53,580.303321,2,812.414859,1,y7,57.18,0,270146+/-498399,0,0
FTVTSQFTTK,sp|P16453|DCHS_RAT,54,580.303321,2,812.414859,1,y7,56.7,4465,270146+/-498399,2,0.4363
FTVTSQFTTK,sp|P16453|DCHS_RAT,55,580.303321,2,812.414859,1,y7,56.9,0,270146+/-498399,0,0.3091
FTVTSQFTTK,sp|P16453|DCHS_RAT,56,580.303321,2,812.414859,1,y7,56.23,0,270146+/-498399,0,0.3091
FTVTSQFTTK,sp|P16453|DCHS_RAT,57,580.303321,2,812.414859,1,y7,56.99,0,270146+/-498399,0,0.3091
FTVTSQFTTK,sp|P16453|DCHS_RAT,58,580.303321,2,812.414859,1,y7,56.68,0,270146+/-498399,0,0.3152
FTVTSQFTTK,sp|P16453|DCHS_RAT,59,580.303321,2,812.414859,1,y7,55.61,0,270146+/-498399,0,0
FTVTSQFTTK,sp|P16453|DCHS_RAT,60,580.303321,2,812.414859,1,y7,55.93,0,270146+/-498399,0,0
FTVTSQFTTK,sp|P16453|DCHS_RAT,61,580.303321,2,812.414859,1,y7,56.62,0,270146+/-498399,0,0.3166
FTVTSQFTTK,sp|P16453|DCHS_RAT,31_rerun,580.303321,2,496.276575,1,y4,57.01,859,270146+/-498399,2,0.3263
FTVTSQFTTK,sp|P16453|DCHS_RAT,32,580.303321,2,496.276575,1,y4,56.59,0,270146+/-498399,0,0.3665
FTVTSQFTTK,sp|P16453|DCHS_RAT,33,580.303321,2,496.276575,1,y4,56.51,125,270146+/-498399,2,0.3169
FTVTSQFTTK,sp|P16453|DCHS_RAT,34,580.303321,2,496.276575,1,y4,56.31,110,270146+/-498399,2,0.3182
FTVTSQFTTK,sp|P16453|DCHS_RAT,35,580.303321,2,496.276575,1,y4,56.42,129,270146+/-498399,2,0.3167
FTVTSQFTTK,sp|P16453|DCHS_RAT,36,580.303321,2,496.276575,1,y4,56.79,0,270146+/-498399,0,0.3091
FTVTSQFTTK,sp|P16453|DCHS_RAT,37,580.303321,2,496.276575,1,y4,57.01,175,270146+/-498399,2,0.3169
FTVTSQFTTK,sp|P16453|DCHS_RAT,38,580.303321,2,496.276575,1,y4,57.77,889,270146+/-498399,2,0.3273
FTVTSQFTTK,sp|P16453|DCHS_RAT,39,580.303321,2,496.276575,1,y4,57.63,0,270146+/-498399,0,0.3091
FTVTSQFTTK,sp|P16453|DCHS_RAT,40,580.303321,2,496.276575,1,y4,56.65,31291,270146+/-498399,4,0.7996
FTVTSQFTTK,sp|P16453|DCHS_RAT,41,580.303321,2,496.276575,1,y4,56.17,0,270146+/-498399,0,0.5598
FTVTSQFTTK,sp|P16453|DCHS_RAT,42,580.303321,2,496.276575,1,y4,57.27,69331,270146+/-498399,4,0.7863
FTVTSQFTTK,sp|P16453|DCHS_RAT,43,580.303321,2,496.276575,1,y4,56.73,1063,270146+/-498399,5,0.732
FTVTSQFTTK,sp|P16453|DCHS_RAT,44,580.303321,2,496.276575,1,y4,56.51,137694,270146+/-498399,3,0.7854
FTVTSQFTTK,sp|P16453|DCHS_RAT,45,580.303321,2,496.276575,1,y4,56.31,45198,270146+/-498399,5,0.7874
FTVTSQFTTK,sp|P16453|DCHS_RAT,46,580.303321,2,496.276575,1,y4,56.99,1586,270146+/-498399,2,0.3372
FTVTSQFTTK,sp|P16453|DCHS_RAT,47,580.303321,2,496.276575,1,y4,56.82,0,270146+/-498399,0,0.3223
FTVTSQFTTK,sp|P16453|DCHS_RAT,48,580.303321,2,496.276575,1,y4,55.97,0,270146+/-498399,0,0
FTVTSQFTTK,sp|P16453|DCHS_RAT,49,580.303321,2,496.276575,1,y4,56.37,125,270146+/-498399,3,0.5119
FTVTSQFTTK,sp|P16453|DCHS_RAT,50,580.303321,2,496.276575,1,y4,56,0,270146+/-498399,0,0.3091
FTVTSQFTTK,sp|P16453|DCHS_RAT,51,580.303321,2,496.276575,1,y4,55.95,0,270146+/-498399,0,0
FTVTSQFTTK,sp|P16453|DCHS_RAT,52,580.303321,2,496.276575,1,y4,56.65,0,270146+/-498399,0,0.3336
FTVTSQFTTK,sp|P16453|DCHS_RAT,53,580.303321,2,496.276575,1,y4,57.18,0,270146+/-498399,0,0
FTVTSQFTTK,sp|P16453|DCHS_RAT,54,580.303321,2,496.276575,1,y4,57.07,1198,270146+/-498399,3,0.4363
FTVTSQFTTK,sp|P16453|DCHS_RAT,55,580.303321,2,496.276575,1,y4,56.9,0,270146+/-498399,0,0.3091
FTVTSQFTTK,sp|P16453|DCHS_RAT,56,580.303321,2,496.276575,1,y4,56.23,0,270146+/-498399,0,0.3091
FTVTSQFTTK,sp|P16453|DCHS_RAT,57,580.303321,2,496.276575,1,y4,56.99,0,270146+/-498399,0,0.3091
FTVTSQFTTK,sp|P16453|DCHS_RAT,58,580.303321,2,496.276575,1,y4,56.68,50,270146+/-498399,2,0.3152
FTVTSQFTTK,sp|P16453|DCHS_RAT,59,580.303321,2,496.276575,1,y4,55.61,0,270146+/-498399,0,0
FTVTSQFTTK,sp|P16453|DCHS_RAT,60,580.303321,2,496.276575,1,y4,55.93,0,270146+/-498399,0,0
FTVTSQFTTK,sp|P16453|DCHS_RAT,61,580.303321,2,496.276575,1,y4,56.62,28,270146+/-498399,2,0.3166
FTVTSQFTTK,sp|P16453|DCHS_RAT,31_rerun,580.303321,2,349.208161,1,y3,56.54,0,270146+/-498399,0,0.3263
FTVTSQFTTK,sp|P16453|DCHS_RAT,32,580.303321,2,349.208161,1,y3,56.59,0,270146+/-498399,0,0.3665
FTVTSQFTTK,sp|P16453|DCHS_RAT,33,580.303321,2,349.208161,1,y3,56.51,0,270146+/-498399,0,0.3169
FTVTSQFTTK,sp|P16453|DCHS_RAT,34,580.303321,2,349.208161,1,y3,56.31,0,270146+/-498399,0,0.3182
FTVTSQFTTK,sp|P16453|DCHS_RAT,35,580.303321,2,349.208161,1,y3,56.42,0,270146+/-498399,0,0.3167
FTVTSQFTTK,sp|P16453|DCHS_RAT,36,580.303321,2,349.208161,1,y3,56.79,0,270146+/-498399,0,0.3091
FTVTSQFTTK,sp|P16453|DCHS_RAT,37,580.303321,2,349.208161,1,y3,57.01,0,270146+/-498399,0,0.3169
FTVTSQFTTK,sp|P16453|DCHS_RAT,38,580.303321,2,349.208161,1,y3,57.38,0,270146+/-498399,0,0.3273
FTVTSQFTTK,sp|P16453|DCHS_RAT,39,580.303321,2,349.208161,1,y3,57.63,0,270146+/-498399,0,0.3091
FTVTSQFTTK,sp|P16453|DCHS_RAT,40,580.303321,2,349.208161,1,y3,56.65,52692,270146+/-498399,3,0.7996
FTVTSQFTTK,sp|P16453|DCHS_RAT,41,580.303321,2,349.208161,1,y3,56.17,0,270146+/-498399,0,0.5598
FTVTSQFTTK,sp|P16453|DCHS_RAT,42,580.303321,2,349.208161,1,y3,57.07,101486,270146+/-498399,3,0.7863
FTVTSQFTTK,sp|P16453|DCHS_RAT,43,580.303321,2,349.208161,1,y3,56.82,21928,270146+/-498399,3,0.732
FTVTSQFTTK,sp|P16453|DCHS_RAT,44,580.303321,2,349.208161,1,y3,56.45,106921,270146+/-498399,5,0.7854
FTVTSQFTTK,sp|P16453|DCHS_RAT,45,580.303321,2,349.208161,1,y3,56.37,55493,270146+/-498399,4,0.7874
FTVTSQFTTK,sp|P16453|DCHS_RAT,46,580.303321,2,349.208161,1,y3,56.54,0,270146+/-498399,0,0.3372
FTVTSQFTTK,sp|P16453|DCHS_RAT,47,580.303321,2,349.208161,1,y3,56.82,0,270146+/-498399,0,0.3223
FTVTSQFTTK,sp|P16453|DCHS_RAT,48,580.303321,2,349.208161,1,y3,55.97,0,270146+/-498399,0,0
FTVTSQFTTK,sp|P16453|DCHS_RAT,49,580.303321,2,349.208161,1,y3,56.37,0,270146+/-498399,0,0.5119
FTVTSQFTTK,sp|P16453|DCHS_RAT,50,580.303321,2,349.208161,1,y3,56,0,270146+/-498399,0,0.3091
FTVTSQFTTK,sp|P16453|DCHS_RAT,51,580.303321,2,349.208161,1,y3,55.95,0,270146+/-498399,0,0
FTVTSQFTTK,sp|P16453|DCHS_RAT,52,580.303321,2,349.208161,1,y3,56.65,0,270146+/-498399,0,0.3336
FTVTSQFTTK,sp|P16453|DCHS_RAT,53,580.303321,2,349.208161,1,y3,57.18,0,270146+/-498399,0,0
FTVTSQFTTK,sp|P16453|DCHS_RAT,54,580.303321,2,349.208161,1,y3,56.68,0,270146+/-498399,0,0.4363
FTVTSQFTTK,sp|P16453|DCHS_RAT,55,580.303321,2,349.208161,1,y3,56.9,0,270146+/-498399,0,0.3091
FTVTSQFTTK,sp|P16453|DCHS_RAT,56,580.303321,2,349.208161,1,y3,56.23,0,270146+/-498399,0,0.3091
FTVTSQFTTK,sp|P16453|DCHS_RAT,57,580.303321,2,349.208161,1,y3,56.99,0,270146+/-498399,0,0.3091
FTVTSQFTTK,sp|P16453|DCHS_RAT,58,580.303321,2,349.208161,1,y3,56.68,0,270146+/-498399,0,0.3152
FTVTSQFTTK,sp|P16453|DCHS_RAT,59,580.303321,2,349.208161,1,y3,55.61,0,270146+/-498399,0,0
FTVTSQFTTK,sp|P16453|DCHS_RAT,60,580.303321,2,349.208161,1,y3,55.93,0,270146+/-498399,0,0
FTVTSQFTTK,sp|P16453|DCHS_RAT,61,580.303321,2,349.208161,1,y3,56.62,0,270146+/-498399,0,0.3166
β-actin
Peptide Sequence,Protein Name,Replicate Name,Precursor Mz,Precursor Charge,Product Mz,Product Charge,Fragment Ion,Retention Time,Area,Total Area,Peak Rank,Library Dot Product
HQGVMVGMGQK,sp|P60711|ACTB_RAT,31_rerun,586.289168,2,266.124765,1,b2,26.3,386212384,1721342305+/-502960697,3,#N/A
HQGVMVGMGQK,sp|P60711|ACTB_RAT,32,586.289168,2,266.124765,1,b2,25.96,420860800,1721342305+/-502960697,2,#N/A
HQGVMVGMGQK,sp|P60711|ACTB_RAT,33,586.289168,2,266.124765,1,b2,25.46,299904928,1721342305+/-502960697,2,#N/A
HQGVMVGMGQK,sp|P60711|ACTB_RAT,34,586.289168,2,266.124765,1,b2,25.77,636568128,1721342305+/-502960697,2,#N/A
HQGVMVGMGQK,sp|P60711|ACTB_RAT,35,586.289168,2,266.124765,1,b2,25.77,349096448,1721342305+/-502960697,2,#N/A
HQGVMVGMGQK,sp|P60711|ACTB_RAT,36,586.289168,2,266.124765,1,b2,25.85,355506752,1721342305+/-502960697,2,#N/A
HQGVMVGMGQK,sp|P60711|ACTB_RAT,37,586.289168,2,266.124765,1,b2,25.82,382692320,1721342305+/-502960697,2,#N/A
HQGVMVGMGQK,sp|P60711|ACTB_RAT,38,586.289168,2,266.124765,1,b2,25.85,160233824,1721342305+/-502960697,2,#N/A
HQGVMVGMGQK,sp|P60711|ACTB_RAT,39,586.289168,2,266.124765,1,b2,25.85,153989408,1721342305+/-502960697,3,#N/A
HQGVMVGMGQK,sp|P60711|ACTB_RAT,40,586.289168,2,266.124765,1,b2,25.68,326218464,1721342305+/-502960697,3,#N/A
HQGVMVGMGQK,sp|P60711|ACTB_RAT,41,586.289168,2,266.124765,1,b2,25.65,386613824,1721342305+/-502960697,2,#N/A
HQGVMVGMGQK,sp|P60711|ACTB_RAT,42,586.289168,2,266.124765,1,b2,25.68,232245712,1721342305+/-502960697,2,#N/A
HQGVMVGMGQK,sp|P60711|ACTB_RAT,43,586.289168,2,266.124765,1,b2,26.1,360792608,1721342305+/-502960697,3,#N/A
HQGVMVGMGQK,sp|P60711|ACTB_RAT,44,586.289168,2,266.124765,1,b2,26.13,405151488,1721342305+/-502960697,3,#N/A
HQGVMVGMGQK,sp|P60711|ACTB_RAT,45,586.289168,2,266.124765,1,b2,25.71,346693376,1721342305+/-502960697,3,#N/A
HQGVMVGMGQK,sp|P60711|ACTB_RAT,46,586.289168,2,266.124765,1,b2,25.68,273170176,1721342305+/-502960697,2,#N/A
HQGVMVGMGQK,sp|P60711|ACTB_RAT,47,586.289168,2,266.124765,1,b2,25.68,354918848,1721342305+/-502960697,2,#N/A
HQGVMVGMGQK,sp|P60711|ACTB_RAT,48,586.289168,2,266.124765,1,b2,25.49,358629792,1721342305+/-502960697,3,#N/A
HQGVMVGMGQK,sp|P60711|ACTB_RAT,49,586.289168,2,266.124765,1,b2,25.6,306597664,1721342305+/-502960697,2,#N/A
HQGVMVGMGQK,sp|P60711|ACTB_RAT,50,586.289168,2,266.124765,1,b2,26.02,512388928,1721342305+/-502960697,2,#N/A
HQGVMVGMGQK,sp|P60711|ACTB_RAT,51,586.289168,2,266.124765,1,b2,25.79,309441536,1721342305+/-502960697,3,#N/A
HQGVMVGMGQK,sp|P60711|ACTB_RAT,52,586.289168,2,266.124765,1,b2,25.91,378145792,1721342305+/-502960697,3,#N/A
HQGVMVGMGQK,sp|P60711|ACTB_RAT,53,586.289168,2,266.124765,1,b2,25.85,332508736,1721342305+/-502960697,3,#N/A
HQGVMVGMGQK,sp|P60711|ACTB_RAT,54,586.289168,2,266.124765,1,b2,25.96,315158048,1721342305+/-502960697,2,#N/A
HQGVMVGMGQK,sp|P60711|ACTB_RAT,55,586.289168,2,266.124765,1,b2,25.9,394017504,1721342305+/-502960697,2,#N/A
HQGVMVGMGQK,sp|P60711|ACTB_RAT,56,586.289168,2,266.124765,1,b2,25.88,375354432,1721342305+/-502960697,2,#N/A
HQGVMVGMGQK,sp|P60711|ACTB_RAT,57,586.289168,2,266.124765,1,b2,25.57,289438336,1721342305+/-502960697,2,#N/A
HQGVMVGMGQK,sp|P60711|ACTB_RAT,58,586.289168,2,266.124765,1,b2,25.77,323711072,1721342305+/-502960697,2,#N/A
HQGVMVGMGQK,sp|P60711|ACTB_RAT,59,586.289168,2,266.124765,1,b2,25.6,229610672,1721342305+/-502960697,3,#N/A
HQGVMVGMGQK,sp|P60711|ACTB_RAT,60,586.289168,2,266.124765,1,b2,25.71,175436880,1721342305+/-502960697,2,#N/A
HQGVMVGMGQK,sp|P60711|ACTB_RAT,61,586.289168,2,266.124765,1,b2,25.82,201570240,1721342305+/-502960697,2,#N/A
HQGVMVGMGQK,sp|P60711|ACTB_RAT,31_rerun,586.289168,2,709.345005,1,b7,26.24,140570160,1721342305+/-502960697,7,#N/A
HQGVMVGMGQK,sp|P60711|ACTB_RAT,32,586.289168,2,709.345005,1,b7,25.96,167340272,1721342305+/-502960697,7,#N/A
HQGVMVGMGQK,sp|P60711|ACTB_RAT,33,586.289168,2,709.345005,1,b7,25.37,104960256,1721342305+/-502960697,7,#N/A
HQGVMVGMGQK,sp|P60711|ACTB_RAT,34,586.289168,2,709.345005,1,b7,25.91,224642304,1721342305+/-502960697,7,#N/A
HQGVMVGMGQK,sp|P60711|ACTB_RAT,35,586.289168,2,709.345005,1,b7,25.77,122011088,1721342305+/-502960697,7,#N/A
HQGVMVGMGQK,sp|P60711|ACTB_RAT,36,586.289168,2,709.345005,1,b7,25.79,114807848,1721342305+/-502960697,7,#N/A
HQGVMVGMGQK,sp|P60711|ACTB_RAT,37,586.289168,2,709.345005,1,b7,25.82,155880544,1721342305+/-502960697,6,#N/A
HQGVMVGMGQK,sp|P60711|ACTB_RAT,38,586.289168,2,709.345005,1,b7,25.82,62512544,1721342305+/-502960697,7,#N/A
HQGVMVGMGQK,sp|P60711|ACTB_RAT,39,586.289168,2,709.345005,1,b7,25.85,51197276,1721342305+/-502960697,7,#N/A
HQGVMVGMGQK,sp|P60711|ACTB_RAT,40,586.289168,2,709.345005,1,b7,25.74,128807040,1721342305+/-502960697,7,#N/A
HQGVMVGMGQK,sp|P60711|ACTB_RAT,41,586.289168,2,709.345005,1,b7,25.71,171001888,1721342305+/-502960697,6,#N/A
HQGVMVGMGQK,sp|P60711|ACTB_RAT,42,586.289168,2,709.345005,1,b7,25.65,87656776,1721342305+/-502960697,6,#N/A
HQGVMVGMGQK,sp|P60711|ACTB_RAT,43,586.289168,2,709.345005,1,b7,26.02,125129528,1721342305+/-502960697,7,#N/A
HQGVMVGMGQK,sp|P60711|ACTB_RAT,44,586.289168,2,709.345005,1,b7,26.13,168398656,1721342305+/-502960697,7,#N/A
HQGVMVGMGQK,sp|P60711|ACTB_RAT,45,586.289168,2,709.345005,1,b7,25.71,141278480,1721342305+/-502960697,7,#N/A
HQGVMVGMGQK,sp|P60711|ACTB_RAT,46,586.289168,2,709.345005,1,b7,25.68,110620448,1721342305+/-502960697,7,#N/A
HQGVMVGMGQK,sp|P60711|ACTB_RAT,47,586.289168,2,709.345005,1,b7,25.77,127673856,1721342305+/-502960697,7,#N/A
HQGVMVGMGQK,sp|P60711|ACTB_RAT,48,586.289168,2,709.345005,1,b7,25.63,132969672,1721342305+/-502960697,7,#N/A
HQGVMVGMGQK,sp|P60711|ACTB_RAT,49,586.289168,2,709.345005,1,b7,25.54,76111248,1721342305+/-502960697,7,#N/A
HQGVMVGMGQK,sp|P60711|ACTB_RAT,50,586.289168,2,709.345005,1,b7,25.99,204109248,1721342305+/-502960697,7,#N/A
HQGVMVGMGQK,sp|P60711|ACTB_RAT,51,586.289168,2,709.345005,1,b7,25.79,130810856,1721342305+/-502960697,6,#N/A
HQGVMVGMGQK,sp|P60711|ACTB_RAT,52,586.289168,2,709.345005,1,b7,25.85,188235632,1721342305+/-502960697,6,#N/A
HQGVMVGMGQK,sp|P60711|ACTB_RAT,53,586.289168,2,709.345005,1,b7,25.91,151374704,1721342305+/-502960697,7,#N/A
HQGVMVGMGQK,sp|P60711|ACTB_RAT,54,586.289168,2,709.345005,1,b7,25.96,113589968,1721342305+/-502960697,7,#N/A
HQGVMVGMGQK,sp|P60711|ACTB_RAT,55,586.289168,2,709.345005,1,b7,25.9,144276592,1721342305+/-502960697,7,#N/A
HQGVMVGMGQK,sp|P60711|ACTB_RAT,56,586.289168,2,709.345005,1,b7,25.88,167861136,1721342305+/-502960697,5,#N/A
HQGVMVGMGQK,sp|P60711|ACTB_RAT,57,586.289168,2,709.345005,1,b7,25.57,113201704,1721342305+/-502960697,6,#N/A
HQGVMVGMGQK,sp|P60711|ACTB_RAT,58,586.289168,2,709.345005,1,b7,25.77,84078312,1721342305+/-502960697,7,#N/A
HQGVMVGMGQK,sp|P60711|ACTB_RAT,59,586.289168,2,709.345005,1,b7,25.6,90380864,1721342305+/-502960697,7,#N/A
HQGVMVGMGQK,sp|P60711|ACTB_RAT,60,586.289168,2,709.345005,1,b7,25.77,65321536,1721342305+/-502960697,7,#N/A
HQGVMVGMGQK,sp|P60711|ACTB_RAT,61,586.289168,2,709.345005,1,b7,25.82,83790784,1721342305+/-502960697,7,#N/A
HQGVMVGMGQK,sp|P60711|ACTB_RAT,31_rerun,586.289168,2,906.45357,1,y9,26.24,592821568,1721342305+/-502960697,1,#N/A
HQGVMVGMGQK,sp|P60711|ACTB_RAT,32,586.289168,2,906.45357,1,y9,25.96,635361024,1721342305+/-502960697,1,#N/A
HQGVMVGMGQK,sp|P60711|ACTB_RAT,33,586.289168,2,906.45357,1,y9,25.37,367647616,1721342305+/-502960697,1,#N/A
HQGVMVGMGQK,sp|P60711|ACTB_RAT,34,586.289168,2,906.45357,1,y9,25.82,791073472,1721342305+/-502960697,1,#N/A
HQGVMVGMGQK,sp|P60711|ACTB_RAT,35,586.289168,2,906.45357,1,y9,25.77,449740512,1721342305+/-502960697,1,#N/A
HQGVMVGMGQK,sp|P60711|ACTB_RAT,36,586.289168,2,906.45357,1,y9,25.85,441070752,1721342305+/-502960697,1,#N/A
HQGVMVGMGQK,sp|P60711|ACTB_RAT,37,586.289168,2,906.45357,1,y9,25.82,474771904,1721342305+/-502960697,1,#N/A
HQGVMVGMGQK,sp|P60711|ACTB_RAT,38,586.289168,2,906.45357,1,y9,25.85,215846976,1721342305+/-502960697,1,#N/A
HQGVMVGMGQK,sp|P60711|ACTB_RAT,39,586.289168,2,906.45357,1,y9,25.85,232066256,1721342305+/-502960697,1,#N/A
HQGVMVGMGQK,sp|P60711|ACTB_RAT,40,586.289168,2,906.45357,1,y9,25.68,437474912,1721342305+/-502960697,1,#N/A
HQGVMVGMGQK,sp|P60711|ACTB_RAT,41,586.289168,2,906.45357,1,y9,25.65,481876832,1721342305+/-502960697,1,#N/A
HQGVMVGMGQK,sp|P60711|ACTB_RAT,42,586.289168,2,906.45357,1,y9,25.68,334361536,1721342305+/-502960697,1,#N/A
HQGVMVGMGQK,sp|P60711|ACTB_RAT,43,586.289168,2,906.45357,1,y9,25.96,506519488,1721342305+/-502960697,1,#N/A
HQGVMVGMGQK,sp|P60711|ACTB_RAT,44,586.289168,2,906.45357,1,y9,26.13,651013632,1721342305+/-502960697,1,#N/A
HQGVMVGMGQK,sp|P60711|ACTB_RAT,45,586.289168,2,906.45357,1,y9,25.71,471238016,1721342305+/-502960697,1,#N/A
HQGVMVGMGQK,sp|P60711|ACTB_RAT,46,586.289168,2,906.45357,1,y9,25.68,351822784,1721342305+/-502960697,1,#N/A
HQGVMVGMGQK,sp|P60711|ACTB_RAT,47,586.289168,2,906.45357,1,y9,25.63,537654144,1721342305+/-502960697,1,#N/A
HQGVMVGMGQK,sp|P60711|ACTB_RAT,48,586.289168,2,906.45357,1,y9,25.49,482075744,1721342305+/-502960697,1,#N/A
HQGVMVGMGQK,sp|P60711|ACTB_RAT,49,586.289168,2,906.45357,1,y9,25.54,416173536,1721342305+/-502960697,1,#N/A
HQGVMVGMGQK,sp|P60711|ACTB_RAT,50,586.289168,2,906.45357,1,y9,26.05,704651712,1721342305+/-502960697,1,#N/A
HQGVMVGMGQK,sp|P60711|ACTB_RAT,51,586.289168,2,906.45357,1,y9,25.79,504340000,1721342305+/-502960697,1,#N/A
HQGVMVGMGQK,sp|P60711|ACTB_RAT,52,586.289168,2,906.45357,1,y9,25.93,542612032,1721342305+/-502960697,1,#N/A
HQGVMVGMGQK,sp|P60711|ACTB_RAT,53,586.289168,2,906.45357,1,y9,25.77,508174816,1721342305+/-502960697,1,#N/A
HQGVMVGMGQK,sp|P60711|ACTB_RAT,54,586.289168,2,906.45357,1,y9,25.96,465215008,1721342305+/-502960697,1,#N/A
HQGVMVGMGQK,sp|P60711|ACTB_RAT,55,586.289168,2,906.45357,1,y9,25.9,539983168,1721342305+/-502960697,1,#N/A
HQGVMVGMGQK,sp|P60711|ACTB_RAT,56,586.289168,2,906.45357,1,y9,25.88,534432576,1721342305+/-502960697,1,#N/A
HQGVMVGMGQK,sp|P60711|ACTB_RAT,57,586.289168,2,906.45357,1,y9,25.57,389501216,1721342305+/-502960697,1,#N/A
HQGVMVGMGQK,sp|P60711|ACTB_RAT,58,586.289168,2,906.45357,1,y9,25.79,435802944,1721342305+/-502960697,1,#N/A
HQGVMVGMGQK,sp|P60711|ACTB_RAT,59,586.289168,2,906.45357,1,y9,25.6,289447648,1721342305+/-502960697,1,#N/A
HQGVMVGMGQK,sp|P60711|ACTB_RAT,60,586.289168,2,906.45357,1,y9,25.71,243329728,1721342305+/-502960697,1,#N/A
HQGVMVGMGQK,sp|P60711|ACTB_RAT,61,586.289168,2,906.45357,1,y9,25.82,307285376,1721342305+/-502960697,1,#N/A
HQGVMVGMGQK,sp|P60711|ACTB_RAT,31_rerun,586.289168,2,750.363692,1,y7,26.3,220924800,1721342305+/-502960697,5,#N/A
HQGVMVGMGQK,sp|P60711|ACTB_RAT,32,586.289168,2,750.363692,1,y7,25.96,190252240,1721342305+/-502960697,5,#N/A
HQGVMVGMGQK,sp|P60711|ACTB_RAT,33,586.289168,2,750.363692,1,y7,25.43,140400368,1721342305+/-502960697,5,#N/A
HQGVMVGMGQK,sp|P60711|ACTB_RAT,34,586.289168,2,750.363692,1,y7,25.91,257252336,1721342305+/-502960697,5,#N/A
HQGVMVGMGQK,sp|P60711|ACTB_RAT,35,586.289168,2,750.363692,1,y7,25.77,169198864,1721342305+/-502960697,5,#N/A
HQGVMVGMGQK,sp|P60711|ACTB_RAT,36,586.289168,2,750.363692,1,y7,25.93,134361744,1721342305+/-502960697,5,#N/A
HQGVMVGMGQK,sp|P60711|ACTB_RAT,37,586.289168,2,750.363692,1,y7,25.82,166848688,1721342305+/-502960697,5,#N/A
HQGVMVGMGQK,sp|P60711|ACTB_RAT,38,586.289168,2,750.363692,1,y7,25.82,71212680,1721342305+/-502960697,5,#N/A
HQGVMVGMGQK,sp|P60711|ACTB_RAT,39,586.289168,2,750.363692,1,y7,25.85,92734592,1721342305+/-502960697,4,#N/A
HQGVMVGMGQK,sp|P60711|ACTB_RAT,40,586.289168,2,750.363692,1,y7,25.68,144823152,1721342305+/-502960697,6,#N/A
HQGVMVGMGQK,sp|P60711|ACTB_RAT,41,586.289168,2,750.363692,1,y7,25.65,179955600,1721342305+/-502960697,4,#N/A
HQGVMVGMGQK,sp|P60711|ACTB_RAT,42,586.289168,2,750.363692,1,y7,25.68,109482728,1721342305+/-502960697,5,#N/A
HQGVMVGMGQK,sp|P60711|ACTB_RAT,43,586.289168,2,750.363692,1,y7,26.1,162840336,1721342305+/-502960697,4,#N/A
HQGVMVGMGQK,sp|P60711|ACTB_RAT,44,586.289168,2,750.363692,1,y7,26.13,225537168,1721342305+/-502960697,5,#N/A
HQGVMVGMGQK,sp|P60711|ACTB_RAT,45,586.289168,2,750.363692,1,y7,25.77,163454208,1721342305+/-502960697,5,#N/A
HQGVMVGMGQK,sp|P60711|ACTB_RAT,46,586.289168,2,750.363692,1,y7,25.68,122640088,1721342305+/-502960697,5,#N/A
HQGVMVGMGQK,sp|P60711|ACTB_RAT,47,586.289168,2,750.363692,1,y7,25.63,163519296,1721342305+/-502960697,5,#N/A
HQGVMVGMGQK,sp|P60711|ACTB_RAT,48,586.289168,2,750.363692,1,y7,25.6,179716544,1721342305+/-502960697,5,#N/A
HQGVMVGMGQK,sp|P60711|ACTB_RAT,49,586.289168,2,750.363692,1,y7,25.63,126339488,1721342305+/-502960697,6,#N/A
HQGVMVGMGQK,sp|P60711|ACTB_RAT,50,586.289168,2,750.363692,1,y7,25.99,221595872,1721342305+/-502960697,6,#N/A
HQGVMVGMGQK,sp|P60711|ACTB_RAT,51,586.289168,2,750.363692,1,y7,25.79,160703920,1721342305+/-502960697,5,#N/A
HQGVMVGMGQK,sp|P60711|ACTB_RAT,52,586.289168,2,750.363692,1,y7,25.91,174538592,1721342305+/-502960697,7,#N/A
HQGVMVGMGQK,sp|P60711|ACTB_RAT,53,586.289168,2,750.363692,1,y7,25.77,168454176,1721342305+/-502960697,5,#N/A
HQGVMVGMGQK,sp|P60711|ACTB_RAT,54,586.289168,2,750.363692,1,y7,25.96,133769968,1721342305+/-502960697,6,#N/A
HQGVMVGMGQK,sp|P60711|ACTB_RAT,55,586.289168,2,750.363692,1,y7,25.9,179190400,1721342305+/-502960697,6,#N/A
HQGVMVGMGQK,sp|P60711|ACTB_RAT,56,586.289168,2,750.363692,1,y7,25.88,203589440,1721342305+/-502960697,4,#N/A
HQGVMVGMGQK,sp|P60711|ACTB_RAT,57,586.289168,2,750.363692,1,y7,25.63,136031280,1721342305+/-502960697,5,#N/A
HQGVMVGMGQK,sp|P60711|ACTB_RAT,58,586.289168,2,750.363692,1,y7,25.79,134259824,1721342305+/-502960697,6,#N/A
HQGVMVGMGQK,sp|P60711|ACTB_RAT,59,586.289168,2,750.363692,1,y7,25.82,99682888,1721342305+/-502960697,5,#N/A
HQGVMVGMGQK,sp|P60711|ACTB_RAT,60,586.289168,2,750.363692,1,y7,25.77,91417840,1721342305+/-502960697,5,#N/A
HQGVMVGMGQK,sp|P60711|ACTB_RAT,61,586.289168,2,750.363692,1,y7,25.79,90892584,1721342305+/-502960697,6,#N/A
HQGVMVGMGQK,sp|P60711|ACTB_RAT,31_rerun,586.289168,2,619.323207,1,y6,26.3,165725344,1721342305+/-502960697,6,#N/A
HQGVMVGMGQK,sp|P60711|ACTB_RAT,32,586.289168,2,619.323207,1,y6,26.02,169833232,1721342305+/-502960697,6,#N/A
HQGVMVGMGQK,sp|P60711|ACTB_RAT,33,586.289168,2,619.323207,1,y6,25.37,115409232,1721342305+/-502960697,6,#N/A
HQGVMVGMGQK,sp|P60711|ACTB_RAT,34,586.289168,2,619.323207,1,y6,25.85,250290112,1721342305+/-502960697,6,#N/A
HQGVMVGMGQK,sp|P60711|ACTB_RAT,35,586.289168,2,619.323207,1,y6,25.77,126148192,1721342305+/-502960697,6,#N/A
HQGVMVGMGQK,sp|P60711|ACTB_RAT,36,586.289168,2,619.323207,1,y6,25.91,133787872,1721342305+/-502960697,6,#N/A
HQGVMVGMGQK,sp|P60711|ACTB_RAT,37,586.289168,2,619.323207,1,y6,25.82,153953552,1721342305+/-502960697,7,#N/A
HQGVMVGMGQK,sp|P60711|ACTB_RAT,38,586.289168,2,619.323207,1,y6,25.85,64213908,1721342305+/-502960697,6,#N/A
HQGVMVGMGQK,sp|P60711|ACTB_RAT,39,586.289168,2,619.323207,1,y6,25.85,77424272,1721342305+/-502960697,6,#N/A
HQGVMVGMGQK,sp|P60711|ACTB_RAT,40,586.289168,2,619.323207,1,y6,25.68,173743840,1721342305+/-502960697,4,#N/A
HQGVMVGMGQK,sp|P60711|ACTB_RAT,41,586.289168,2,619.323207,1,y6,25.65,158373664,1721342305+/-502960697,7,#N/A
HQGVMVGMGQK,sp|P60711|ACTB_RAT,42,586.289168,2,619.323207,1,y6,25.6,69847416,1721342305+/-502960697,7,#N/A
HQGVMVGMGQK,sp|P60711|ACTB_RAT,43,586.289168,2,619.323207,1,y6,26.02,141711584,1721342305+/-502960697,6,#N/A
HQGVMVGMGQK,sp|P60711|ACTB_RAT,44,586.289168,2,619.323207,1,y6,26.13,213047008,1721342305+/-502960697,6,#N/A
HQGVMVGMGQK,sp|P60711|ACTB_RAT,45,586.289168,2,619.323207,1,y6,25.71,144364432,1721342305+/-502960697,6,#N/A
HQGVMVGMGQK,sp|P60711|ACTB_RAT,46,586.289168,2,619.323207,1,y6,25.68,120517864,1721342305+/-502960697,6,#N/A
HQGVMVGMGQK,sp|P60711|ACTB_RAT,47,586.289168,2,619.323207,1,y6,25.68,142859696,1721342305+/-502960697,6,#N/A
HQGVMVGMGQK,sp|P60711|ACTB_RAT,48,586.289168,2,619.323207,1,y6,25.54,152680432,1721342305+/-502960697,6,#N/A
HQGVMVGMGQK,sp|P60711|ACTB_RAT,49,586.289168,2,619.323207,1,y6,25.54,137140032,1721342305+/-502960697,4,#N/A
HQGVMVGMGQK,sp|P60711|ACTB_RAT,50,586.289168,2,619.323207,1,y6,26.08,224254880,1721342305+/-502960697,5,#N/A
HQGVMVGMGQK,sp|P60711|ACTB_RAT,51,586.289168,2,619.323207,1,y6,25.93,124366296,1721342305+/-502960697,7,#N/A
HQGVMVGMGQK,sp|P60711|ACTB_RAT,52,586.289168,2,619.323207,1,y6,25.93,216512400,1721342305+/-502960697,5,#N/A
HQGVMVGMGQK,sp|P60711|ACTB_RAT,53,586.289168,2,619.323207,1,y6,25.77,155092416,1721342305+/-502960697,6,#N/A
HQGVMVGMGQK,sp|P60711|ACTB_RAT,54,586.289168,2,619.323207,1,y6,25.96,137507872,1721342305+/-502960697,5,#N/A
HQGVMVGMGQK,sp|P60711|ACTB_RAT,55,586.289168,2,619.323207,1,y6,25.9,188815744,1721342305+/-502960697,5,#N/A
HQGVMVGMGQK,sp|P60711|ACTB_RAT,56,586.289168,2,619.323207,1,y6,25.88,137902560,1721342305+/-502960697,7,#N/A
HQGVMVGMGQK,sp|P60711|ACTB_RAT,57,586.289168,2,619.323207,1,y6,25.57,107021064,1721342305+/-502960697,7,#N/A
HQGVMVGMGQK,sp|P60711|ACTB_RAT,58,586.289168,2,619.323207,1,y6,25.79,151007392,1721342305+/-502960697,5,#N/A
HQGVMVGMGQK,sp|P60711|ACTB_RAT,59,586.289168,2,619.323207,1,y6,25.77,106445128,1721342305+/-502960697,4,#N/A
HQGVMVGMGQK,sp|P60711|ACTB_RAT,60,586.289168,2,619.323207,1,y6,25.71,79130824,1721342305+/-502960697,6,#N/A
HQGVMVGMGQK,sp|P60711|ACTB_RAT,61,586.289168,2,619.323207,1,y6,25.82,104107104,1721342305+/-502960697,5,#N/A
HQGVMVGMGQK,sp|P60711|ACTB_RAT,31_rerun,586.289168,2,520.254793,1,y5,26.3,421270656,1721342305+/-502960697,2,#N/A
HQGVMVGMGQK,sp|P60711|ACTB_RAT,32,586.289168,2,520.254793,1,y5,25.96,418808064,1721342305+/-502960697,3,#N/A
HQGVMVGMGQK,sp|P60711|ACTB_RAT,33,586.289168,2,520.254793,1,y5,25.37,272274944,1721342305+/-502960697,3,#N/A
HQGVMVGMGQK,sp|P60711|ACTB_RAT,34,586.289168,2,520.254793,1,y5,25.82,572478464,1721342305+/-502960697,3,#N/A
HQGVMVGMGQK,sp|P60711|ACTB_RAT,35,586.289168,2,520.254793,1,y5,25.77,322600096,1721342305+/-502960697,3,#N/A
HQGVMVGMGQK,sp|P60711|ACTB_RAT,36,586.289168,2,520.254793,1,y5,25.91,305200768,1721342305+/-502960697,3,#N/A
HQGVMVGMGQK,sp|P60711|ACTB_RAT,37,586.289168,2,520.254793,1,y5,25.82,338022080,1721342305+/-502960697,3,#N/A
HQGVMVGMGQK,sp|P60711|ACTB_RAT,38,586.289168,2,520.254793,1,y5,25.85,155536128,1721342305+/-502960697,3,#N/A
HQGVMVGMGQK,sp|P60711|ACTB_RAT,39,586.289168,2,520.254793,1,y5,25.85,176647472,1721342305+/-502960697,2,#N/A
HQGVMVGMGQK,sp|P60711|ACTB_RAT,40,586.289168,2,520.254793,1,y5,25.68,332481568,1721342305+/-502960697,2,#N/A
HQGVMVGMGQK,sp|P60711|ACTB_RAT,41,586.289168,2,520.254793,1,y5,25.65,381157312,1721342305+/-502960697,3,#N/A
HQGVMVGMGQK,sp|P60711|ACTB_RAT,42,586.289168,2,520.254793,1,y5,25.65,203198096,1721342305+/-502960697,3,#N/A
HQGVMVGMGQK,sp|P60711|ACTB_RAT,43,586.289168,2,520.254793,1,y5,26.02,367029152,1721342305+/-502960697,2,#N/A
HQGVMVGMGQK,sp|P60711|ACTB_RAT,44,586.289168,2,520.254793,1,y5,26.07,405497248,1721342305+/-502960697,2,#N/A
HQGVMVGMGQK,sp|P60711|ACTB_RAT,45,586.289168,2,520.254793,1,y5,25.71,367746368,1721342305+/-502960697,2,#N/A
HQGVMVGMGQK,sp|P60711|ACTB_RAT,46,586.289168,2,520.254793,1,y5,25.68,266202240,1721342305+/-502960697,3,#N/A
HQGVMVGMGQK,sp|P60711|ACTB_RAT,47,586.289168,2,520.254793,1,y5,25.63,310281600,1721342305+/-502960697,3,#N/A
HQGVMVGMGQK,sp|P60711|ACTB_RAT,48,586.289168,2,520.254793,1,y5,25.54,360453248,1721342305+/-502960697,2,#N/A
HQGVMVGMGQK,sp|P60711|ACTB_RAT,49,586.289168,2,520.254793,1,y5,25.6,256811744,1721342305+/-502960697,3,#N/A
HQGVMVGMGQK,sp|P60711|ACTB_RAT,50,586.289168,2,520.254793,1,y5,26.05,506270400,1721342305+/-502960697,3,#N/A
HQGVMVGMGQK,sp|P60711|ACTB_RAT,51,586.289168,2,520.254793,1,y5,25.93,370314720,1721342305+/-502960697,2,#N/A
HQGVMVGMGQK,sp|P60711|ACTB_RAT,52,586.289168,2,520.254793,1,y5,25.91,389362912,1721342305+/-502960697,2,#N/A
HQGVMVGMGQK,sp|P60711|ACTB_RAT,53,586.289168,2,520.254793,1,y5,25.91,339458880,1721342305+/-502960697,2,#N/A
HQGVMVGMGQK,sp|P60711|ACTB_RAT,54,586.289168,2,520.254793,1,y5,25.96,282716192,1721342305+/-502960697,3,#N/A
HQGVMVGMGQK,sp|P60711|ACTB_RAT,55,586.289168,2,520.254793,1,y5,25.9,381332832,1721342305+/-502960697,3,#N/A
HQGVMVGMGQK,sp|P60711|ACTB_RAT,56,586.289168,2,520.254793,1,y5,25.88,298740992,1721342305+/-502960697,3,#N/A
HQGVMVGMGQK,sp|P60711|ACTB_RAT,57,586.289168,2,520.254793,1,y5,25.57,286529248,1721342305+/-502960697,3,#N/A
HQGVMVGMGQK,sp|P60711|ACTB_RAT,58,586.289168,2,520.254793,1,y5,25.79,268478240,1721342305+/-502960697,3,#N/A
HQGVMVGMGQK,sp|P60711|ACTB_RAT,59,586.289168,2,520.254793,1,y5,25.6,239771856,1721342305+/-502960697,2,#N/A
HQGVMVGMGQK,sp|P60711|ACTB_RAT,60,586.289168,2,520.254793,1,y5,25.71,171525520,1721342305+/-502960697,3,#N/A
HQGVMVGMGQK,sp|P60711|ACTB_RAT,61,586.289168,2,520.254793,1,y5,25.82,193709648,1721342305+/-502960697,3,#N/A
HQGVMVGMGQK,sp|P60711|ACTB_RAT,31_rerun,586.289168,2,332.192845,1,y3,26.3,243202144,1721342305+/-502960697,4,#N/A
HQGVMVGMGQK,sp|P60711|ACTB_RAT,32,586.289168,2,332.192845,1,y3,25.96,243565248,1721342305+/-502960697,4,#N/A
HQGVMVGMGQK,sp|P60711|ACTB_RAT,33,586.289168,2,332.192845,1,y3,25.37,164470496,1721342305+/-502960697,4,#N/A
HQGVMVGMGQK,sp|P60711|ACTB_RAT,34,586.289168,2,332.192845,1,y3,25.77,346503456,1721342305+/-502960697,4,#N/A
HQGVMVGMGQK,sp|P60711|ACTB_RAT,35,586.289168,2,332.192845,1,y3,25.77,192631744,1721342305+/-502960697,4,#N/A
HQGVMVGMGQK,sp|P60711|ACTB_RAT,36,586.289168,2,332.192845,1,y3,25.91,156488880,1721342305+/-502960697,4,#N/A
HQGVMVGMGQK,sp|P60711|ACTB_RAT,37,586.289168,2,332.192845,1,y3,25.82,183922272,1721342305+/-502960697,4,#N/A
HQGVMVGMGQK,sp|P60711|ACTB_RAT,38,586.289168,2,332.192845,1,y3,25.82,83608216,1721342305+/-502960697,4,#N/A
HQGVMVGMGQK,sp|P60711|ACTB_RAT,39,586.289168,2,332.192845,1,y3,25.85,86842976,1721342305+/-502960697,5,#N/A
HQGVMVGMGQK,sp|P60711|ACTB_RAT,40,586.289168,2,332.192845,1,y3,25.68,170046960,1721342305+/-502960697,5,#N/A
HQGVMVGMGQK,sp|P60711|ACTB_RAT,41,586.289168,2,332.192845,1,y3,25.71,178294464,1721342305+/-502960697,5,#N/A
HQGVMVGMGQK,sp|P60711|ACTB_RAT,42,586.289168,2,332.192845,1,y3,25.68,122801696,1721342305+/-502960697,4,#N/A
HQGVMVGMGQK,sp|P60711|ACTB_RAT,43,586.289168,2,332.192845,1,y3,26.02,161641360,1721342305+/-502960697,5,#N/A
HQGVMVGMGQK,sp|P60711|ACTB_RAT,44,586.289168,2,332.192845,1,y3,26.07,259455248,1721342305+/-502960697,4,#N/A
HQGVMVGMGQK,sp|P60711|ACTB_RAT,45,586.289168,2,332.192845,1,y3,25.77,179502128,1721342305+/-502960697,4,#N/A
HQGVMVGMGQK,sp|P60711|ACTB_RAT,46,586.289168,2,332.192845,1,y3,25.68,125574512,1721342305+/-502960697,4,#N/A
HQGVMVGMGQK,sp|P60711|ACTB_RAT,47,586.289168,2,332.192845,1,y3,25.68,178867056,1721342305+/-502960697,4,#N/A
HQGVMVGMGQK,sp|P60711|ACTB_RAT,48,586.289168,2,332.192845,1,y3,25.49,201155104,1721342305+/-502960697,4,#N/A
HQGVMVGMGQK,sp|P60711|ACTB_RAT,49,586.289168,2,332.192845,1,y3,25.6,133353648,1721342305+/-502960697,5,#N/A
HQGVMVGMGQK,sp|P60711|ACTB_RAT,50,586.289168,2,332.192845,1,y3,26.05,283799232,1721342305+/-502960697,4,#N/A
HQGVMVGMGQK,sp|P60711|ACTB_RAT,51,586.289168,2,332.192845,1,y3,25.79,227664800,1721342305+/-502960697,4,#N/A
HQGVMVGMGQK,sp|P60711|ACTB_RAT,52,586.289168,2,332.192845,1,y3,25.91,220723328,1721342305+/-502960697,4,#N/A
HQGVMVGMGQK,sp|P60711|ACTB_RAT,53,586.289168,2,332.192845,1,y3,25.85,203105456,1721342305+/-502960697,4,#N/A
HQGVMVGMGQK,sp|P60711|ACTB_RAT,54,586.289168,2,332.192845,1,y3,25.96,182642992,1721342305+/-502960697,4,#N/A
HQGVMVGMGQK,sp|P60711|ACTB_RAT,55,586.289168,2,332.192845,1,y3,25.9,216808592,1721342305+/-502960697,4,#N/A
HQGVMVGMGQK,sp|P60711|ACTB_RAT,56,586.289168,2,332.192845,1,y3,25.88,163227168,1721342305+/-502960697,6,#N/A
HQGVMVGMGQK,sp|P60711|ACTB_RAT,57,586.289168,2,332.192845,1,y3,25.57,168457344,1721342305+/-502960697,4,#N/A
HQGVMVGMGQK,sp|P60711|ACTB_RAT,58,586.289168,2,332.192845,1,y3,25.77,155262576,1721342305+/-502960697,4,#N/A
HQGVMVGMGQK,sp|P60711|ACTB_RAT,59,586.289168,2,332.192845,1,y3,25.82,91036912,1721342305+/-502960697,6,#N/A
HQGVMVGMGQK,sp|P60711|ACTB_RAT,60,586.289168,2,332.192845,1,y3,25.77,92371480,1721342305+/-502960697,4,#N/A
HQGVMVGMGQK,sp|P60711|ACTB_RAT,61,586.289168,2,332.192845,1,y3,25.82,104952256,1721342305+/-502960697,4,#N/A
VAPEEHPVLLTEAPLNPK,sp|P60711|ACTB_RAT,31_rerun,977.53584,2,663.309666,1,b6,72.61,58333856,241955412+/-75769595,2,#N/A
VAPEEHPVLLTEAPLNPK,sp|P60711|ACTB_RAT,32,977.53584,2,663.309666,1,b6,72.81,57109540,241955412+/-75769595,2,#N/A
VAPEEHPVLLTEAPLNPK,sp|P60711|ACTB_RAT,33,977.53584,2,663.309666,1,b6,72.47,26619336,241955412+/-75769595,3,#N/A
VAPEEHPVLLTEAPLNPK,sp|P60711|ACTB_RAT,34,977.53584,2,663.309666,1,b6,72.19,58142552,241955412+/-75769595,2,#N/A
VAPEEHPVLLTEAPLNPK,sp|P60711|ACTB_RAT,35,977.53584,2,663.309666,1,b6,72.44,44574596,241955412+/-75769595,2,#N/A
VAPEEHPVLLTEAPLNPK,sp|P60711|ACTB_RAT,36,977.53584,2,663.309666,1,b6,72.58,52739112,241955412+/-75769595,2,#N/A
VAPEEHPVLLTEAPLNPK,sp|P60711|ACTB_RAT,37,977.53584,2,663.309666,1,b6,72.83,23642482,241955412+/-75769595,3,#N/A
VAPEEHPVLLTEAPLNPK,sp|P60711|ACTB_RAT,38,977.53584,2,663.309666,1,b6,73.06,17508726,241955412+/-75769595,2,#N/A
VAPEEHPVLLTEAPLNPK,sp|P60711|ACTB_RAT,39,977.53584,2,663.309666,1,b6,73.7,14681347,241955412+/-75769595,3,#N/A
VAPEEHPVLLTEAPLNPK,sp|P60711|ACTB_RAT,40,977.53584,2,663.309666,1,b6,72.61,45094592,241955412+/-75769595,2,#N/A
VAPEEHPVLLTEAPLNPK,sp|P60711|ACTB_RAT,41,977.53584,2,663.309666,1,b6,72.61,41049156,241955412+/-75769595,2,#N/A
VAPEEHPVLLTEAPLNPK,sp|P60711|ACTB_RAT,42,977.53584,2,663.309666,1,b6,73.31,29690024,241955412+/-75769595,2,#N/A
VAPEEHPVLLTEAPLNPK,sp|P60711|ACTB_RAT,43,977.53584,2,663.309666,1,b6,72.75,50954292,241955412+/-75769595,3,#N/A
VAPEEHPVLLTEAPLNPK,sp|P60711|ACTB_RAT,44,977.53584,2,663.309666,1,b6,72.5,55268544,241955412+/-75769595,2,#N/A
VAPEEHPVLLTEAPLNPK,sp|P60711|ACTB_RAT,45,977.53584,2,663.309666,1,b6,72.47,44427456,241955412+/-75769595,2,#N/A
VAPEEHPVLLTEAPLNPK,sp|P60711|ACTB_RAT,46,977.53584,2,663.309666,1,b6,72.55,25490288,241955412+/-75769595,3,#N/A
VAPEEHPVLLTEAPLNPK,sp|P60711|ACTB_RAT,47,977.53584,2,663.309666,1,b6,72.81,28278710,241955412+/-75769595,2,#N/A
VAPEEHPVLLTEAPLNPK,sp|P60711|ACTB_RAT,48,977.53584,2,663.309666,1,b6,72.61,35870888,241955412+/-75769595,3,#N/A
VAPEEHPVLLTEAPLNPK,sp|P60711|ACTB_RAT,49,977.53584,2,663.309666,1,b6,72.33,41930788,241955412+/-75769595,2,#N/A
VAPEEHPVLLTEAPLNPK,sp|P60711|ACTB_RAT,50,977.53584,2,663.309666,1,b6,72.13,55126152,241955412+/-75769595,3,#N/A
VAPEEHPVLLTEAPLNPK,sp|P60711|ACTB_RAT,51,977.53584,2,663.309666,1,b6,73.34,35694948,241955412+/-75769595,3,#N/A
VAPEEHPVLLTEAPLNPK,sp|P60711|ACTB_RAT,52,977.53584,2,663.309666,1,b6,72.95,48255364,241955412+/-75769595,2,#N/A
VAPEEHPVLLTEAPLNPK,sp|P60711|ACTB_RAT,53,977.53584,2,663.309666,1,b6,72.86,41498792,241955412+/-75769595,2,#N/A
VAPEEHPVLLTEAPLNPK,sp|P60711|ACTB_RAT,54,977.53584,2,663.309666,1,b6,72.89,49468732,241955412+/-75769595,2,#N/A
VAPEEHPVLLTEAPLNPK,sp|P60711|ACTB_RAT,55,977.53584,2,663.309666,1,b6,73.17,38998224,241955412+/-75769595,3,#N/A
VAPEEHPVLLTEAPLNPK,sp|P60711|ACTB_RAT,56,977.53584,2,663.309666,1,b6,72.58,41831464,241955412+/-75769595,2,#N/A
VAPEEHPVLLTEAPLNPK,sp|P60711|ACTB_RAT,57,977.53584,2,663.309666,1,b6,73.39,28425922,241955412+/-75769595,3,#N/A
VAPEEHPVLLTEAPLNPK,sp|P60711|ACTB_RAT,58,977.53584,2,663.309666,1,b6,72.72,59864664,241955412+/-75769595,2,#N/A
VAPEEHPVLLTEAPLNPK,sp|P60711|ACTB_RAT,59,977.53584,2,663.309666,1,b6,73.11,35083424,241955412+/-75769595,3,#N/A
VAPEEHPVLLTEAPLNPK,sp|P60711|ACTB_RAT,60,977.53584,2,663.309666,1,b6,72.8,16542932,241955412+/-75769595,3,#N/A
VAPEEHPVLLTEAPLNPK,sp|P60711|ACTB_RAT,61,977.53584,2,663.309666,1,b6,72.67,35949988,241955412+/-75769595,3,#N/A
VAPEEHPVLLTEAPLNPK,sp|P60711|ACTB_RAT,31_rerun,977.53584,2,1386.726357,1,b13,72.61,39131012,241955412+/-75769595,4,#N/A
VAPEEHPVLLTEAPLNPK,sp|P60711|ACTB_RAT,32,977.53584,2,1386.726357,1,b13,72.86,33811152,241955412+/-75769595,4,#N/A
VAPEEHPVLLTEAPLNPK,sp|P60711|ACTB_RAT,33,977.53584,2,1386.726357,1,b13,72.52,20227622,241955412+/-75769595,4,#N/A
VAPEEHPVLLTEAPLNPK,sp|P60711|ACTB_RAT,34,977.53584,2,1386.726357,1,b13,72.22,39046592,241955412+/-75769595,4,#N/A
VAPEEHPVLLTEAPLNPK,sp|P60711|ACTB_RAT,35,977.53584,2,1386.726357,1,b13,72.44,32048364,241955412+/-75769595,4,#N/A
VAPEEHPVLLTEAPLNPK,sp|P60711|ACTB_RAT,36,977.53584,2,1386.726357,1,b13,72.58,34002172,241955412+/-75769595,4,#N/A
VAPEEHPVLLTEAPLNPK,sp|P60711|ACTB_RAT,37,977.53584,2,1386.726357,1,b13,72.83,15539548,241955412+/-75769595,4,#N/A
VAPEEHPVLLTEAPLNPK,sp|P60711|ACTB_RAT,38,977.53584,2,1386.726357,1,b13,73.06,11766984,241955412+/-75769595,4,#N/A
VAPEEHPVLLTEAPLNPK,sp|P60711|ACTB_RAT,39,977.53584,2,1386.726357,1,b13,73.7,10311551,241955412+/-75769595,4,#N/A
VAPEEHPVLLTEAPLNPK,sp|P60711|ACTB_RAT,40,977.53584,2,1386.726357,1,b13,72.61,29117958,241955412+/-75769595,4,#N/A
VAPEEHPVLLTEAPLNPK,sp|P60711|ACTB_RAT,41,977.53584,2,1386.726357,1,b13,72.61,28407756,241955412+/-75769595,4,#N/A
VAPEEHPVLLTEAPLNPK,sp|P60711|ACTB_RAT,42,977.53584,2,1386.726357,1,b13,73.42,18205446,241955412+/-75769595,4,#N/A
VAPEEHPVLLTEAPLNPK,sp|P60711|ACTB_RAT,43,977.53584,2,1386.726357,1,b13,72.61,33725548,241955412+/-75769595,4,#N/A
VAPEEHPVLLTEAPLNPK,sp|P60711|ACTB_RAT,44,977.53584,2,1386.726357,1,b13,72.44,31565084,241955412+/-75769595,4,#N/A
VAPEEHPVLLTEAPLNPK,sp|P60711|ACTB_RAT,45,977.53584,2,1386.726357,1,b13,72.47,29037344,241955412+/-75769595,4,#N/A
VAPEEHPVLLTEAPLNPK,sp|P60711|ACTB_RAT,46,977.53584,2,1386.726357,1,b13,72.55,18705294,241955412+/-75769595,4,#N/A
VAPEEHPVLLTEAPLNPK,sp|P60711|ACTB_RAT,47,977.53584,2,1386.726357,1,b13,72.78,17481416,241955412+/-75769595,4,#N/A
VAPEEHPVLLTEAPLNPK,sp|P60711|ACTB_RAT,48,977.53584,2,1386.726357,1,b13,72.66,22484576,241955412+/-75769595,4,#N/A
VAPEEHPVLLTEAPLNPK,sp|P60711|ACTB_RAT,49,977.53584,2,1386.726357,1,b13,72.33,25340810,241955412+/-75769595,4,#N/A
VAPEEHPVLLTEAPLNPK,sp|P60711|ACTB_RAT,50,977.53584,2,1386.726357,1,b13,72.16,35962528,241955412+/-75769595,4,#N/A
VAPEEHPVLLTEAPLNPK,sp|P60711|ACTB_RAT,51,977.53584,2,1386.726357,1,b13,73.37,25055630,241955412+/-75769595,4,#N/A
VAPEEHPVLLTEAPLNPK,sp|P60711|ACTB_RAT,52,977.53584,2,1386.726357,1,b13,72.95,31255910,241955412+/-75769595,4,#N/A
VAPEEHPVLLTEAPLNPK,sp|P60711|ACTB_RAT,53,977.53584,2,1386.726357,1,b13,72.83,25455884,241955412+/-75769595,4,#N/A
VAPEEHPVLLTEAPLNPK,sp|P60711|ACTB_RAT,54,977.53584,2,1386.726357,1,b13,72.86,28245474,241955412+/-75769595,4,#N/A
VAPEEHPVLLTEAPLNPK,sp|P60711|ACTB_RAT,55,977.53584,2,1386.726357,1,b13,73.17,25743432,241955412+/-75769595,4,#N/A
VAPEEHPVLLTEAPLNPK,sp|P60711|ACTB_RAT,56,977.53584,2,1386.726357,1,b13,72.58,26559092,241955412+/-75769595,4,#N/A
VAPEEHPVLLTEAPLNPK,sp|P60711|ACTB_RAT,57,977.53584,2,1386.726357,1,b13,73.39,18678062,241955412+/-75769595,4,#N/A
VAPEEHPVLLTEAPLNPK,sp|P60711|ACTB_RAT,58,977.53584,2,1386.726357,1,b13,72.72,34955544,241955412+/-75769595,4,#N/A
VAPEEHPVLLTEAPLNPK,sp|P60711|ACTB_RAT,59,977.53584,2,1386.726357,1,b13,73.14,20580672,241955412+/-75769595,4,#N/A
VAPEEHPVLLTEAPLNPK,sp|P60711|ACTB_RAT,60,977.53584,2,1386.726357,1,b13,72.86,10835330,241955412+/-75769595,4,#N/A
VAPEEHPVLLTEAPLNPK,sp|P60711|ACTB_RAT,61,977.53584,2,1386.726357,1,b13,72.67,22469756,241955412+/-75769595,4,#N/A
VAPEEHPVLLTEAPLNPK,sp|P60711|ACTB_RAT,31_rerun,977.53584,2,1710.906112,1,b16,72.61,24558168,241955412+/-75769595,5,#N/A
VAPEEHPVLLTEAPLNPK,sp|P60711|ACTB_RAT,32,977.53584,2,1710.906112,1,b16,72.81,21698068,241955412+/-75769595,5,#N/A
VAPEEHPVLLTEAPLNPK,sp|P60711|ACTB_RAT,33,977.53584,2,1710.906112,1,b16,72.47,12068907,241955412+/-75769595,5,#N/A
VAPEEHPVLLTEAPLNPK,sp|P60711|ACTB_RAT,34,977.53584,2,1710.906112,1,b16,72.3,23032378,241955412+/-75769595,7,#N/A
VAPEEHPVLLTEAPLNPK,sp|P60711|ACTB_RAT,35,977.53584,2,1710.906112,1,b16,72.44,19658354,241955412+/-75769595,6,#N/A
VAPEEHPVLLTEAPLNPK,sp|P60711|ACTB_RAT,36,977.53584,2,1710.906112,1,b16,72.64,21601110,241955412+/-75769595,6,#N/A
VAPEEHPVLLTEAPLNPK,sp|P60711|ACTB_RAT,37,977.53584,2,1710.906112,1,b16,72.97,10321314,241955412+/-75769595,5,#N/A
VAPEEHPVLLTEAPLNPK,sp|P60711|ACTB_RAT,38,977.53584,2,1710.906112,1,b16,73.06,7817024,241955412+/-75769595,5,#N/A
VAPEEHPVLLTEAPLNPK,sp|P60711|ACTB_RAT,39,977.53584,2,1710.906112,1,b16,73.65,6140293,241955412+/-75769595,6,#N/A
VAPEEHPVLLTEAPLNPK,sp|P60711|ACTB_RAT,40,977.53584,2,1710.906112,1,b16,72.55,18900560,241955412+/-75769595,5,#N/A
VAPEEHPVLLTEAPLNPK,sp|P60711|ACTB_RAT,41,977.53584,2,1710.906112,1,b16,72.61,18459038,241955412+/-75769595,5,#N/A
VAPEEHPVLLTEAPLNPK,sp|P60711|ACTB_RAT,42,977.53584,2,1710.906112,1,b16,73.39,11184791,241955412+/-75769595,7,#N/A
VAPEEHPVLLTEAPLNPK,sp|P60711|ACTB_RAT,43,977.53584,2,1710.906112,1,b16,72.64,22739396,241955412+/-75769595,5,#N/A
VAPEEHPVLLTEAPLNPK,sp|P60711|ACTB_RAT,44,977.53584,2,1710.906112,1,b16,72.5,22124844,241955412+/-75769595,5,#N/A
VAPEEHPVLLTEAPLNPK,sp|P60711|ACTB_RAT,45,977.53584,2,1710.906112,1,b16,72.47,18168750,241955412+/-75769595,5,#N/A
VAPEEHPVLLTEAPLNPK,sp|P60711|ACTB_RAT,46,977.53584,2,1710.906112,1,b16,72.55,11099069,241955412+/-75769595,7,#N/A
VAPEEHPVLLTEAPLNPK,sp|P60711|ACTB_RAT,47,977.53584,2,1710.906112,1,b16,72.72,10914275,241955412+/-75769595,6,#N/A
VAPEEHPVLLTEAPLNPK,sp|P60711|ACTB_RAT,48,977.53584,2,1710.906112,1,b16,72.61,15195587,241955412+/-75769595,5,#N/A
VAPEEHPVLLTEAPLNPK,sp|P60711|ACTB_RAT,49,977.53584,2,1710.906112,1,b16,72.33,16452810,241955412+/-75769595,6,#N/A
VAPEEHPVLLTEAPLNPK,sp|P60711|ACTB_RAT,50,977.53584,2,1710.906112,1,b16,72.13,21367292,241955412+/-75769595,6,#N/A
VAPEEHPVLLTEAPLNPK,sp|P60711|ACTB_RAT,51,977.53584,2,1710.906112,1,b16,73.37,14638084,241955412+/-75769595,7,#N/A
VAPEEHPVLLTEAPLNPK,sp|P60711|ACTB_RAT,52,977.53584,2,1710.906112,1,b16,72.95,19577502,241955412+/-75769595,6,#N/A
VAPEEHPVLLTEAPLNPK,sp|P60711|ACTB_RAT,53,977.53584,2,1710.906112,1,b16,72.83,15695231,241955412+/-75769595,5,#N/A
VAPEEHPVLLTEAPLNPK,sp|P60711|ACTB_RAT,54,977.53584,2,1710.906112,1,b16,72.92,17204400,241955412+/-75769595,7,#N/A
VAPEEHPVLLTEAPLNPK,sp|P60711|ACTB_RAT,55,977.53584,2,1710.906112,1,b16,73.17,15183154,241955412+/-75769595,7,#N/A
VAPEEHPVLLTEAPLNPK,sp|P60711|ACTB_RAT,56,977.53584,2,1710.906112,1,b16,72.58,15986023,241955412+/-75769595,7,#N/A
VAPEEHPVLLTEAPLNPK,sp|P60711|ACTB_RAT,57,977.53584,2,1710.906112,1,b16,73.47,12025366,241955412+/-75769595,6,#N/A
VAPEEHPVLLTEAPLNPK,sp|P60711|ACTB_RAT,58,977.53584,2,1710.906112,1,b16,72.72,21104102,241955412+/-75769595,7,#N/A
VAPEEHPVLLTEAPLNPK,sp|P60711|ACTB_RAT,59,977.53584,2,1710.906112,1,b16,73.17,14483899,241955412+/-75769595,5,#N/A
VAPEEHPVLLTEAPLNPK,sp|P60711|ACTB_RAT,60,977.53584,2,1710.906112,1,b16,72.86,6057807,241955412+/-75769595,7,#N/A
VAPEEHPVLLTEAPLNPK,sp|P60711|ACTB_RAT,61,977.53584,2,1710.906112,1,b16,72.61,14852969,241955412+/-75769595,5,#N/A
VAPEEHPVLLTEAPLNPK,sp|P60711|ACTB_RAT,31_rerun,977.53584,2,1291.762014,1,y12,72.61,133717256,241955412+/-75769595,1,#N/A
VAPEEHPVLLTEAPLNPK,sp|P60711|ACTB_RAT,32,977.53584,2,1291.762014,1,y12,72.81,123316432,241955412+/-75769595,1,#N/A
VAPEEHPVLLTEAPLNPK,sp|P60711|ACTB_RAT,33,977.53584,2,1291.762014,1,y12,72.52,63983952,241955412+/-75769595,1,#N/A
VAPEEHPVLLTEAPLNPK,sp|P60711|ACTB_RAT,34,977.53584,2,1291.762014,1,y12,72.16,130723536,241955412+/-75769595,1,#N/A
VAPEEHPVLLTEAPLNPK,sp|P60711|ACTB_RAT,35,977.53584,2,1291.762014,1,y12,72.44,102886184,241955412+/-75769595,1,#N/A
VAPEEHPVLLTEAPLNPK,sp|P60711|ACTB_RAT,36,977.53584,2,1291.762014,1,y12,72.58,121031448,241955412+/-75769595,1,#N/A
VAPEEHPVLLTEAPLNPK,sp|P60711|ACTB_RAT,37,977.53584,2,1291.762014,1,y12,72.86,54459176,241955412+/-75769595,1,#N/A
VAPEEHPVLLTEAPLNPK,sp|P60711|ACTB_RAT,38,977.53584,2,1291.762014,1,y12,73.06,42877984,241955412+/-75769595,1,#N/A
VAPEEHPVLLTEAPLNPK,sp|P60711|ACTB_RAT,39,977.53584,2,1291.762014,1,y12,73.59,34963036,241955412+/-75769595,1,#N/A
VAPEEHPVLLTEAPLNPK,sp|P60711|ACTB_RAT,40,977.53584,2,1291.762014,1,y12,72.61,92540720,241955412+/-75769595,1,#N/A
VAPEEHPVLLTEAPLNPK,sp|P60711|ACTB_RAT,41,977.53584,2,1291.762014,1,y12,72.61,94113984,241955412+/-75769595,1,#N/A
VAPEEHPVLLTEAPLNPK,sp|P60711|ACTB_RAT,42,977.53584,2,1291.762014,1,y12,73.34,70104648,241955412+/-75769595,1,#N/A
VAPEEHPVLLTEAPLNPK,sp|P60711|ACTB_RAT,43,977.53584,2,1291.762014,1,y12,72.61,118424984,241955412+/-75769595,1,#N/A
VAPEEHPVLLTEAPLNPK,sp|P60711|ACTB_RAT,44,977.53584,2,1291.762014,1,y12,72.5,114788808,241955412+/-75769595,1,#N/A
VAPEEHPVLLTEAPLNPK,sp|P60711|ACTB_RAT,45,977.53584,2,1291.762014,1,y12,72.47,105171544,241955412+/-75769595,1,#N/A
VAPEEHPVLLTEAPLNPK,sp|P60711|ACTB_RAT,46,977.53584,2,1291.762014,1,y12,72.55,60859288,241955412+/-75769595,1,#N/A
VAPEEHPVLLTEAPLNPK,sp|P60711|ACTB_RAT,47,977.53584,2,1291.762014,1,y12,72.78,62641132,241955412+/-75769595,1,#N/A
VAPEEHPVLLTEAPLNPK,sp|P60711|ACTB_RAT,48,977.53584,2,1291.762014,1,y12,72.61,85477656,241955412+/-75769595,1,#N/A
VAPEEHPVLLTEAPLNPK,sp|P60711|ACTB_RAT,49,977.53584,2,1291.762014,1,y12,72.33,90954288,241955412+/-75769595,1,#N/A
VAPEEHPVLLTEAPLNPK,sp|P60711|ACTB_RAT,50,977.53584,2,1291.762014,1,y12,72.13,124665776,241955412+/-75769595,1,#N/A
VAPEEHPVLLTEAPLNPK,sp|P60711|ACTB_RAT,51,977.53584,2,1291.762014,1,y12,73.4,83416688,241955412+/-75769595,1,#N/A
VAPEEHPVLLTEAPLNPK,sp|P60711|ACTB_RAT,52,977.53584,2,1291.762014,1,y12,72.95,105473112,241955412+/-75769595,1,#N/A
VAPEEHPVLLTEAPLNPK,sp|P60711|ACTB_RAT,53,977.53584,2,1291.762014,1,y12,72.86,87654328,241955412+/-75769595,1,#N/A
VAPEEHPVLLTEAPLNPK,sp|P60711|ACTB_RAT,54,977.53584,2,1291.762014,1,y12,72.92,99184864,241955412+/-75769595,1,#N/A
VAPEEHPVLLTEAPLNPK,sp|P60711|ACTB_RAT,55,977.53584,2,1291.762014,1,y12,73.17,90300024,241955412+/-75769595,1,#N/A
VAPEEHPVLLTEAPLNPK,sp|P60711|ACTB_RAT,56,977.53584,2,1291.762014,1,y12,72.58,96981656,241955412+/-75769595,1,#N/A
VAPEEHPVLLTEAPLNPK,sp|P60711|ACTB_RAT,57,977.53584,2,1291.762014,1,y12,73.39,66770924,241955412+/-75769595,1,#N/A
VAPEEHPVLLTEAPLNPK,sp|P60711|ACTB_RAT,58,977.53584,2,1291.762014,1,y12,72.72,133011376,241955412+/-75769595,1,#N/A
VAPEEHPVLLTEAPLNPK,sp|P60711|ACTB_RAT,59,977.53584,2,1291.762014,1,y12,73.11,75820864,241955412+/-75769595,1,#N/A
VAPEEHPVLLTEAPLNPK,sp|P60711|ACTB_RAT,60,977.53584,2,1291.762014,1,y12,72.86,38071976,241955412+/-75769595,1,#N/A
VAPEEHPVLLTEAPLNPK,sp|P60711|ACTB_RAT,61,977.53584,2,1291.762014,1,y12,72.67,83539848,241955412+/-75769595,1,#N/A
VAPEEHPVLLTEAPLNPK,sp|P60711|ACTB_RAT,31_rerun,977.53584,2,639.382437,1,y6,72.61,20435782,241955412+/-75769595,7,#N/A
VAPEEHPVLLTEAPLNPK,sp|P60711|ACTB_RAT,32,977.53584,2,639.382437,1,y6,72.81,21603604,241955412+/-75769595,6,#N/A
VAPEEHPVLLTEAPLNPK,sp|P60711|ACTB_RAT,33,977.53584,2,639.382437,1,y6,72.52,10168401,241955412+/-75769595,6,#N/A
VAPEEHPVLLTEAPLNPK,sp|P60711|ACTB_RAT,34,977.53584,2,639.382437,1,y6,72.22,23434522,241955412+/-75769595,6,#N/A
VAPEEHPVLLTEAPLNPK,sp|P60711|ACTB_RAT,35,977.53584,2,639.382437,1,y6,72.44,19904022,241955412+/-75769595,5,#N/A
VAPEEHPVLLTEAPLNPK,sp|P60711|ACTB_RAT,36,977.53584,2,639.382437,1,y6,72.58,22678046,241955412+/-75769595,5,#N/A
VAPEEHPVLLTEAPLNPK,sp|P60711|ACTB_RAT,37,977.53584,2,639.382437,1,y6,72.81,9765036,241955412+/-75769595,6,#N/A
VAPEEHPVLLTEAPLNPK,sp|P60711|ACTB_RAT,38,977.53584,2,639.382437,1,y6,73.06,7336373,241955412+/-75769595,6,#N/A
VAPEEHPVLLTEAPLNPK,sp|P60711|ACTB_RAT,39,977.53584,2,639.382437,1,y6,73.65,6114070,241955412+/-75769595,7,#N/A
VAPEEHPVLLTEAPLNPK,sp|P60711|ACTB_RAT,40,977.53584,2,639.382437,1,y6,72.58,16714512,241955412+/-75769595,6,#N/A
VAPEEHPVLLTEAPLNPK,sp|P60711|ACTB_RAT,41,977.53584,2,639.382437,1,y6,72.61,17749750,241955412+/-75769595,6,#N/A
VAPEEHPVLLTEAPLNPK,sp|P60711|ACTB_RAT,42,977.53584,2,639.382437,1,y6,73.28,12036583,241955412+/-75769595,5,#N/A
VAPEEHPVLLTEAPLNPK,sp|P60711|ACTB_RAT,43,977.53584,2,639.382437,1,y6,72.61,22541046,241955412+/-75769595,6,#N/A
VAPEEHPVLLTEAPLNPK,sp|P60711|ACTB_RAT,44,977.53584,2,639.382437,1,y6,72.5,19490926,241955412+/-75769595,6,#N/A
VAPEEHPVLLTEAPLNPK,sp|P60711|ACTB_RAT,45,977.53584,2,639.382437,1,y6,72.47,17147152,241955412+/-75769595,6,#N/A
VAPEEHPVLLTEAPLNPK,sp|P60711|ACTB_RAT,46,977.53584,2,639.382437,1,y6,72.5,12479970,241955412+/-75769595,5,#N/A
VAPEEHPVLLTEAPLNPK,sp|P60711|ACTB_RAT,47,977.53584,2,639.382437,1,y6,72.81,10400378,241955412+/-75769595,7,#N/A
VAPEEHPVLLTEAPLNPK,sp|P60711|ACTB_RAT,48,977.53584,2,639.382437,1,y6,72.47,14270253,241955412+/-75769595,6,#N/A
VAPEEHPVLLTEAPLNPK,sp|P60711|ACTB_RAT,49,977.53584,2,639.382437,1,y6,72.33,17083116,241955412+/-75769595,5,#N/A
VAPEEHPVLLTEAPLNPK,sp|P60711|ACTB_RAT,50,977.53584,2,639.382437,1,y6,72.16,21156024,241955412+/-75769595,7,#N/A
VAPEEHPVLLTEAPLNPK,sp|P60711|ACTB_RAT,51,977.53584,2,639.382437,1,y6,73.42,15043510,241955412+/-75769595,5,#N/A
VAPEEHPVLLTEAPLNPK,sp|P60711|ACTB_RAT,52,977.53584,2,639.382437,1,y6,73.06,19418432,241955412+/-75769595,7,#N/A
VAPEEHPVLLTEAPLNPK,sp|P60711|ACTB_RAT,53,977.53584,2,639.382437,1,y6,72.86,15184674,241955412+/-75769595,6,#N/A
VAPEEHPVLLTEAPLNPK,sp|P60711|ACTB_RAT,54,977.53584,2,639.382437,1,y6,72.97,17819996,241955412+/-75769595,6,#N/A
VAPEEHPVLLTEAPLNPK,sp|P60711|ACTB_RAT,55,977.53584,2,639.382437,1,y6,73.17,16115374,241955412+/-75769595,5,#N/A
VAPEEHPVLLTEAPLNPK,sp|P60711|ACTB_RAT,56,977.53584,2,639.382437,1,y6,72.52,16551515,241955412+/-75769595,6,#N/A
VAPEEHPVLLTEAPLNPK,sp|P60711|ACTB_RAT,57,977.53584,2,639.382437,1,y6,73.39,11775222,241955412+/-75769595,7,#N/A
VAPEEHPVLLTEAPLNPK,sp|P60711|ACTB_RAT,58,977.53584,2,639.382437,1,y6,72.72,22681712,241955412+/-75769595,5,#N/A
VAPEEHPVLLTEAPLNPK,sp|P60711|ACTB_RAT,59,977.53584,2,639.382437,1,y6,73.11,13101042,241955412+/-75769595,6,#N/A
VAPEEHPVLLTEAPLNPK,sp|P60711|ACTB_RAT,60,977.53584,2,639.382437,1,y6,72.8,6758592,241955412+/-75769595,5,#N/A
VAPEEHPVLLTEAPLNPK,sp|P60711|ACTB_RAT,61,977.53584,2,639.382437,1,y6,72.67,14776782,241955412+/-75769595,6,#N/A
VAPEEHPVLLTEAPLNPK,sp|P60711|ACTB_RAT,31_rerun,977.53584,2,568.345323,1,y5,72.61,56392648,241955412+/-75769595,3,#N/A
VAPEEHPVLLTEAPLNPK,sp|P60711|ACTB_RAT,32,977.53584,2,568.345323,1,y5,72.81,50075728,241955412+/-75769595,3,#N/A
VAPEEHPVLLTEAPLNPK,sp|P60711|ACTB_RAT,33,977.53584,2,568.345323,1,y5,72.47,29194692,241955412+/-75769595,2,#N/A
VAPEEHPVLLTEAPLNPK,sp|P60711|ACTB_RAT,34,977.53584,2,568.345323,1,y5,72.16,53716264,241955412+/-75769595,3,#N/A
VAPEEHPVLLTEAPLNPK,sp|P60711|ACTB_RAT,35,977.53584,2,568.345323,1,y5,72.44,43377256,241955412+/-75769595,3,#N/A
VAPEEHPVLLTEAPLNPK,sp|P60711|ACTB_RAT,36,977.53584,2,568.345323,1,y5,72.64,50459868,241955412+/-75769595,3,#N/A
VAPEEHPVLLTEAPLNPK,sp|P60711|ACTB_RAT,37,977.53584,2,568.345323,1,y5,72.86,24199660,241955412+/-75769595,2,#N/A
VAPEEHPVLLTEAPLNPK,sp|P60711|ACTB_RAT,38,977.53584,2,568.345323,1,y5,73.11,17020476,241955412+/-75769595,3,#N/A
VAPEEHPVLLTEAPLNPK,sp|P60711|ACTB_RAT,39,977.53584,2,568.345323,1,y5,73.7,15492205,241955412+/-75769595,2,#N/A
VAPEEHPVLLTEAPLNPK,sp|P60711|ACTB_RAT,40,977.53584,2,568.345323,1,y5,72.61,42481760,241955412+/-75769595,3,#N/A
VAPEEHPVLLTEAPLNPK,sp|P60711|ACTB_RAT,41,977.53584,2,568.345323,1,y5,72.61,40428820,241955412+/-75769595,3,#N/A
VAPEEHPVLLTEAPLNPK,sp|P60711|ACTB_RAT,42,977.53584,2,568.345323,1,y5,73.42,28233416,241955412+/-75769595,3,#N/A
VAPEEHPVLLTEAPLNPK,sp|P60711|ACTB_RAT,43,977.53584,2,568.345323,1,y5,72.61,51150972,241955412+/-75769595,2,#N/A
VAPEEHPVLLTEAPLNPK,sp|P60711|ACTB_RAT,44,977.53584,2,568.345323,1,y5,72.5,54029236,241955412+/-75769595,3,#N/A
VAPEEHPVLLTEAPLNPK,sp|P60711|ACTB_RAT,45,977.53584,2,568.345323,1,y5,72.41,43736448,241955412+/-75769595,3,#N/A
VAPEEHPVLLTEAPLNPK,sp|P60711|ACTB_RAT,46,977.53584,2,568.345323,1,y5,72.55,25497512,241955412+/-75769595,2,#N/A
VAPEEHPVLLTEAPLNPK,sp|P60711|ACTB_RAT,47,977.53584,2,568.345323,1,y5,72.78,27008394,241955412+/-75769595,3,#N/A
VAPEEHPVLLTEAPLNPK,sp|P60711|ACTB_RAT,48,977.53584,2,568.345323,1,y5,72.61,36016948,241955412+/-75769595,2,#N/A
VAPEEHPVLLTEAPLNPK,sp|P60711|ACTB_RAT,49,977.53584,2,568.345323,1,y5,72.33,41816244,241955412+/-75769595,3,#N/A
VAPEEHPVLLTEAPLNPK,sp|P60711|ACTB_RAT,50,977.53584,2,568.345323,1,y5,72.13,60164108,241955412+/-75769595,2,#N/A
VAPEEHPVLLTEAPLNPK,sp|P60711|ACTB_RAT,51,977.53584,2,568.345323,1,y5,73.48,36284896,241955412+/-75769595,2,#N/A
VAPEEHPVLLTEAPLNPK,sp|P60711|ACTB_RAT,52,977.53584,2,568.345323,1,y5,72.95,45246592,241955412+/-75769595,3,#N/A
VAPEEHPVLLTEAPLNPK,sp|P60711|ACTB_RAT,53,977.53584,2,568.345323,1,y5,72.83,35749792,241955412+/-75769595,3,#N/A
VAPEEHPVLLTEAPLNPK,sp|P60711|ACTB_RAT,54,977.53584,2,568.345323,1,y5,72.92,46675616,241955412+/-75769595,3,#N/A
VAPEEHPVLLTEAPLNPK,sp|P60711|ACTB_RAT,55,977.53584,2,568.345323,1,y5,73.17,40839740,241955412+/-75769595,2,#N/A
VAPEEHPVLLTEAPLNPK,sp|P60711|ACTB_RAT,56,977.53584,2,568.345323,1,y5,72.58,39915732,241955412+/-75769595,3,#N/A
VAPEEHPVLLTEAPLNPK,sp|P60711|ACTB_RAT,57,977.53584,2,568.345323,1,y5,73.39,28707204,241955412+/-75769595,2,#N/A
VAPEEHPVLLTEAPLNPK,sp|P60711|ACTB_RAT,58,977.53584,2,568.345323,1,y5,72.72,58753688,241955412+/-75769595,3,#N/A
VAPEEHPVLLTEAPLNPK,sp|P60711|ACTB_RAT,59,977.53584,2,568.345323,1,y5,73.11,36020644,241955412+/-75769595,2,#N/A
VAPEEHPVLLTEAPLNPK,sp|P60711|ACTB_RAT,60,977.53584,2,568.345323,1,y5,72.8,16799240,241955412+/-75769595,2,#N/A
VAPEEHPVLLTEAPLNPK,sp|P60711|ACTB_RAT,61,977.53584,2,568.345323,1,y5,72.67,37026892,241955412+/-75769595,2,#N/A
VAPEEHPVLLTEAPLNPK,sp|P60711|ACTB_RAT,31_rerun,977.53584,2,358.208495,1,y3,72.66,21336494,241955412+/-75769595,6,#N/A
VAPEEHPVLLTEAPLNPK,sp|P60711|ACTB_RAT,32,977.53584,2,358.208495,1,y3,72.86,19110228,241955412+/-75769595,7,#N/A
VAPEEHPVLLTEAPLNPK,sp|P60711|ACTB_RAT,33,977.53584,2,358.208495,1,y3,72.44,9766288,241955412+/-75769595,7,#N/A
VAPEEHPVLLTEAPLNPK,sp|P60711|ACTB_RAT,34,977.53584,2,358.208495,1,y3,72.16,24319882,241955412+/-75769595,5,#N/A
VAPEEHPVLLTEAPLNPK,sp|P60711|ACTB_RAT,35,977.53584,2,358.208495,1,y3,72.44,17478276,241955412+/-75769595,7,#N/A
VAPEEHPVLLTEAPLNPK,sp|P60711|ACTB_RAT,36,977.53584,2,358.208495,1,y3,72.64,19796926,241955412+/-75769595,7,#N/A
VAPEEHPVLLTEAPLNPK,sp|P60711|ACTB_RAT,37,977.53584,2,358.208495,1,y3,72.83,9672157,241955412+/-75769595,7,#N/A
VAPEEHPVLLTEAPLNPK,sp|P60711|ACTB_RAT,38,977.53584,2,358.208495,1,y3,73.06,7158561,241955412+/-75769595,7,#N/A
VAPEEHPVLLTEAPLNPK,sp|P60711|ACTB_RAT,39,977.53584,2,358.208495,1,y3,73.65,6323651,241955412+/-75769595,5,#N/A
VAPEEHPVLLTEAPLNPK,sp|P60711|ACTB_RAT,40,977.53584,2,358.208495,1,y3,72.52,16450628,241955412+/-75769595,7,#N/A
VAPEEHPVLLTEAPLNPK,sp|P60711|ACTB_RAT,41,977.53584,2,358.208495,1,y3,72.61,16792170,241955412+/-75769595,7,#N/A
VAPEEHPVLLTEAPLNPK,sp|P60711|ACTB_RAT,42,977.53584,2,358.208495,1,y3,73.42,11249583,241955412+/-75769595,6,#N/A
VAPEEHPVLLTEAPLNPK,sp|P60711|ACTB_RAT,43,977.53584,2,358.208495,1,y3,72.61,19130216,241955412+/-75769595,7,#N/A
VAPEEHPVLLTEAPLNPK,sp|P60711|ACTB_RAT,44,977.53584,2,358.208495,1,y3,72.44,17243930,241955412+/-75769595,7,#N/A
VAPEEHPVLLTEAPLNPK,sp|P60711|ACTB_RAT,45,977.53584,2,358.208495,1,y3,72.41,16851672,241955412+/-75769595,7,#N/A
VAPEEHPVLLTEAPLNPK,sp|P60711|ACTB_RAT,46,977.53584,2,358.208495,1,y3,72.55,11412557,241955412+/-75769595,6,#N/A
VAPEEHPVLLTEAPLNPK,sp|P60711|ACTB_RAT,47,977.53584,2,358.208495,1,y3,72.78,11287410,241955412+/-75769595,5,#N/A
VAPEEHPVLLTEAPLNPK,sp|P60711|ACTB_RAT,48,977.53584,2,358.208495,1,y3,72.66,12234555,241955412+/-75769595,7,#N/A
VAPEEHPVLLTEAPLNPK,sp|P60711|ACTB_RAT,49,977.53584,2,358.208495,1,y3,72.33,15250157,241955412+/-75769595,7,#N/A
VAPEEHPVLLTEAPLNPK,sp|P60711|ACTB_RAT,50,977.53584,2,358.208495,1,y3,72.16,22724282,241955412+/-75769595,5,#N/A
VAPEEHPVLLTEAPLNPK,sp|P60711|ACTB_RAT,51,977.53584,2,358.208495,1,y3,73.37,14897648,241955412+/-75769595,6,#N/A
VAPEEHPVLLTEAPLNPK,sp|P60711|ACTB_RAT,52,977.53584,2,358.208495,1,y3,72.95,21697962,241955412+/-75769595,5,#N/A
VAPEEHPVLLTEAPLNPK,sp|P60711|ACTB_RAT,53,977.53584,2,358.208495,1,y3,72.86,14852553,241955412+/-75769595,7,#N/A
VAPEEHPVLLTEAPLNPK,sp|P60711|ACTB_RAT,54,977.53584,2,358.208495,1,y3,72.97,18151340,241955412+/-75769595,5,#N/A
VAPEEHPVLLTEAPLNPK,sp|P60711|ACTB_RAT,55,977.53584,2,358.208495,1,y3,73.17,15404790,241955412+/-75769595,6,#N/A
VAPEEHPVLLTEAPLNPK,sp|P60711|ACTB_RAT,56,977.53584,2,358.208495,1,y3,72.58,16761081,241955412+/-75769595,5,#N/A
VAPEEHPVLLTEAPLNPK,sp|P60711|ACTB_RAT,57,977.53584,2,358.208495,1,y3,73.39,12064149,241955412+/-75769595,5,#N/A
VAPEEHPVLLTEAPLNPK,sp|P60711|ACTB_RAT,58,977.53584,2,358.208495,1,y3,72.72,21764502,241955412+/-75769595,6,#N/A
VAPEEHPVLLTEAPLNPK,sp|P60711|ACTB_RAT,59,977.53584,2,358.208495,1,y3,73.11,12476802,241955412+/-75769595,7,#N/A
VAPEEHPVLLTEAPLNPK,sp|P60711|ACTB_RAT,60,977.53584,2,358.208495,1,y3,72.86,6446131,241955412+/-75769595,6,#N/A
VAPEEHPVLLTEAPLNPK,sp|P60711|ACTB_RAT,61,977.53584,2,358.208495,1,y3,72.67,14123658,241955412+/-75769595,7,#N/A
GYSFTTTAER,sp|P60711|ACTB_RAT,31_rerun,566.767102,2,308.124097,1,b3,38.97,112741392,1928429793+/-594805840,6,#N/A
GYSFTTTAER,sp|P60711|ACTB_RAT,32,566.767102,2,308.124097,1,b3,39,97075112,1928429793+/-594805840,6,#N/A
GYSFTTTAER,sp|P60711|ACTB_RAT,33,566.767102,2,308.124097,1,b3,38.52,78661584,1928429793+/-594805840,6,#N/A
GYSFTTTAER,sp|P60711|ACTB_RAT,34,566.767102,2,308.124097,1,b3,38.75,157291552,1928429793+/-594805840,6,#N/A
GYSFTTTAER,sp|P60711|ACTB_RAT,35,566.767102,2,308.124097,1,b3,38.97,82776304,1928429793+/-594805840,6,#N/A
GYSFTTTAER,sp|P60711|ACTB_RAT,36,566.767102,2,308.124097,1,b3,39.17,107548728,1928429793+/-594805840,6,#N/A
GYSFTTTAER,sp|P60711|ACTB_RAT,37,566.767102,2,308.124097,1,b3,39.28,98498992,1928429793+/-594805840,6,#N/A
GYSFTTTAER,sp|P60711|ACTB_RAT,38,566.767102,2,308.124097,1,b3,39.45,69124136,1928429793+/-594805840,6,#N/A
GYSFTTTAER,sp|P60711|ACTB_RAT,39,566.767102,2,308.124097,1,b3,39.56,66286000,1928429793+/-594805840,6,#N/A
GYSFTTTAER,sp|P60711|ACTB_RAT,40,566.767102,2,308.124097,1,b3,39.06,119746760,1928429793+/-594805840,6,#N/A
GYSFTTTAER,sp|P60711|ACTB_RAT,41,566.767102,2,308.124097,1,b3,38.72,104241360,1928429793+/-594805840,6,#N/A
GYSFTTTAER,sp|P60711|ACTB_RAT,42,566.767102,2,308.124097,1,b3,39.49,90699664,1928429793+/-594805840,6,#N/A
GYSFTTTAER,sp|P60711|ACTB_RAT,43,566.767102,2,308.124097,1,b3,39.02,100757704,1928429793+/-594805840,6,#N/A
GYSFTTTAER,sp|P60711|ACTB_RAT,44,566.767102,2,308.124097,1,b3,39.04,148533712,1928429793+/-594805840,6,#N/A
GYSFTTTAER,sp|P60711|ACTB_RAT,45,566.767102,2,308.124097,1,b3,38.92,98247920,1928429793+/-594805840,6,#N/A
GYSFTTTAER,sp|P60711|ACTB_RAT,46,566.767102,2,308.124097,1,b3,38.89,90374624,1928429793+/-594805840,6,#N/A
GYSFTTTAER,sp|P60711|ACTB_RAT,47,566.767102,2,308.124097,1,b3,38.97,73489888,1928429793+/-594805840,6,#N/A
GYSFTTTAER,sp|P60711|ACTB_RAT,48,566.767102,2,308.124097,1,b3,38.44,56047100,1928429793+/-594805840,6,#N/A
GYSFTTTAER,sp|P60711|ACTB_RAT,49,566.767102,2,308.124097,1,b3,38.58,79967984,1928429793+/-594805840,6,#N/A
GYSFTTTAER,sp|P60711|ACTB_RAT,50,566.767102,2,308.124097,1,b3,38.72,111639576,1928429793+/-594805840,6,#N/A
GYSFTTTAER,sp|P60711|ACTB_RAT,51,566.767102,2,308.124097,1,b3,39.25,83272672,1928429793+/-594805840,6,#N/A
GYSFTTTAER,sp|P60711|ACTB_RAT,52,566.767102,2,308.124097,1,b3,38.94,58896280,1928429793+/-594805840,6,#N/A
GYSFTTTAER,sp|P60711|ACTB_RAT,53,566.767102,2,308.124097,1,b3,38.94,94569256,1928429793+/-594805840,6,#N/A
GYSFTTTAER,sp|P60711|ACTB_RAT,54,566.767102,2,308.124097,1,b3,39.03,98137888,1928429793+/-594805840,6,#N/A
GYSFTTTAER,sp|P60711|ACTB_RAT,55,566.767102,2,308.124097,1,b3,39.07,75563328,1928429793+/-594805840,6,#N/A
GYSFTTTAER,sp|P60711|ACTB_RAT,56,566.767102,2,308.124097,1,b3,38.55,48778116,1928429793+/-594805840,6,#N/A
GYSFTTTAER,sp|P60711|ACTB_RAT,57,566.767102,2,308.124097,1,b3,38.93,58649244,1928429793+/-594805840,6,#N/A
GYSFTTTAER,sp|P60711|ACTB_RAT,58,566.767102,2,308.124097,1,b3,38.96,110316192,1928429793+/-594805840,6,#N/A
GYSFTTTAER,sp|P60711|ACTB_RAT,59,566.767102,2,308.124097,1,b3,38.73,67537872,1928429793+/-594805840,6,#N/A
GYSFTTTAER,sp|P60711|ACTB_RAT,60,566.767102,2,308.124097,1,b3,38.74,35387448,1928429793+/-594805840,6,#N/A
GYSFTTTAER,sp|P60711|ACTB_RAT,61,566.767102,2,308.124097,1,b3,38.93,38960336,1928429793+/-594805840,6,#N/A
GYSFTTTAER,sp|P60711|ACTB_RAT,31_rerun,566.767102,2,912.442137,1,y8,38.97,736139456,1928429793+/-594805840,2,#N/A
GYSFTTTAER,sp|P60711|ACTB_RAT,32,566.767102,2,912.442137,1,y8,38.95,568269888,1928429793+/-594805840,2,#N/A
GYSFTTTAER,sp|P60711|ACTB_RAT,33,566.767102,2,912.442137,1,y8,38.52,580168384,1928429793+/-594805840,2,#N/A
GYSFTTTAER,sp|P60711|ACTB_RAT,34,566.767102,2,912.442137,1,y8,38.75,835439104,1928429793+/-594805840,2,#N/A
GYSFTTTAER,sp|P60711|ACTB_RAT,35,566.767102,2,912.442137,1,y8,38.97,547865664,1928429793+/-594805840,2,#N/A
GYSFTTTAER,sp|P60711|ACTB_RAT,36,566.767102,2,912.442137,1,y8,39.17,719788864,1928429793+/-594805840,2,#N/A
GYSFTTTAER,sp|P60711|ACTB_RAT,37,566.767102,2,912.442137,1,y8,39.28,584677696,1928429793+/-594805840,2,#N/A
GYSFTTTAER,sp|P60711|ACTB_RAT,38,566.767102,2,912.442137,1,y8,39.45,403100256,1928429793+/-594805840,2,#N/A
GYSFTTTAER,sp|P60711|ACTB_RAT,39,566.767102,2,912.442137,1,y8,39.56,363518912,1928429793+/-594805840,2,#N/A
GYSFTTTAER,sp|P60711|ACTB_RAT,40,566.767102,2,912.442137,1,y8,39.06,752481920,1928429793+/-594805840,2,#N/A
GYSFTTTAER,sp|P60711|ACTB_RAT,41,566.767102,2,912.442137,1,y8,38.86,583355712,1928429793+/-594805840,2,#N/A
GYSFTTTAER,sp|P60711|ACTB_RAT,42,566.767102,2,912.442137,1,y8,39.54,562083456,1928429793+/-594805840,2,#N/A
GYSFTTTAER,sp|P60711|ACTB_RAT,43,566.767102,2,912.442137,1,y8,39.16,535126112,1928429793+/-594805840,2,#N/A
GYSFTTTAER,sp|P60711|ACTB_RAT,44,566.767102,2,912.442137,1,y8,39.04,827421888,1928429793+/-594805840,2,#N/A
GYSFTTTAER,sp|P60711|ACTB_RAT,45,566.767102,2,912.442137,1,y8,38.92,645185856,1928429793+/-594805840,2,#N/A
GYSFTTTAER,sp|P60711|ACTB_RAT,46,566.767102,2,912.442137,1,y8,38.89,460140192,1928429793+/-594805840,2,#N/A
GYSFTTTAER,sp|P60711|ACTB_RAT,47,566.767102,2,912.442137,1,y8,38.97,378546784,1928429793+/-594805840,2,#N/A
GYSFTTTAER,sp|P60711|ACTB_RAT,48,566.767102,2,912.442137,1,y8,38.5,442246880,1928429793+/-594805840,2,#N/A
GYSFTTTAER,sp|P60711|ACTB_RAT,49,566.767102,2,912.442137,1,y8,38.58,518315808,1928429793+/-594805840,2,#N/A
GYSFTTTAER,sp|P60711|ACTB_RAT,50,566.767102,2,912.442137,1,y8,38.72,720025536,1928429793+/-594805840,2,#N/A
GYSFTTTAER,sp|P60711|ACTB_RAT,51,566.767102,2,912.442137,1,y8,39.25,544910464,1928429793+/-594805840,2,#N/A
GYSFTTTAER,sp|P60711|ACTB_RAT,52,566.767102,2,912.442137,1,y8,38.94,366490688,1928429793+/-594805840,2,#N/A
GYSFTTTAER,sp|P60711|ACTB_RAT,53,566.767102,2,912.442137,1,y8,38.94,485353856,1928429793+/-594805840,2,#N/A
GYSFTTTAER,sp|P60711|ACTB_RAT,54,566.767102,2,912.442137,1,y8,39.03,548610816,1928429793+/-594805840,2,#N/A
GYSFTTTAER,sp|P60711|ACTB_RAT,55,566.767102,2,912.442137,1,y8,39.05,381613792,1928429793+/-594805840,2,#N/A
GYSFTTTAER,sp|P60711|ACTB_RAT,56,566.767102,2,912.442137,1,y8,38.55,371620096,1928429793+/-594805840,2,#N/A
GYSFTTTAER,sp|P60711|ACTB_RAT,57,566.767102,2,912.442137,1,y8,38.85,368397472,1928429793+/-594805840,2,#N/A
GYSFTTTAER,sp|P60711|ACTB_RAT,58,566.767102,2,912.442137,1,y8,38.91,580254400,1928429793+/-594805840,2,#N/A
GYSFTTTAER,sp|P60711|ACTB_RAT,59,566.767102,2,912.442137,1,y8,38.73,376536640,1928429793+/-594805840,2,#N/A
GYSFTTTAER,sp|P60711|ACTB_RAT,60,566.767102,2,912.442137,1,y8,38.74,216707408,1928429793+/-594805840,2,#N/A
GYSFTTTAER,sp|P60711|ACTB_RAT,61,566.767102,2,912.442137,1,y8,38.93,253745056,1928429793+/-594805840,2,#N/A
GYSFTTTAER,sp|P60711|ACTB_RAT,31_rerun,566.767102,2,825.410108,1,y7,38.97,388092800,1928429793+/-594805840,4,#N/A
GYSFTTTAER,sp|P60711|ACTB_RAT,32,566.767102,2,825.410108,1,y7,38.92,298850560,1928429793+/-594805840,3,#N/A
GYSFTTTAER,sp|P60711|ACTB_RAT,33,566.767102,2,825.410108,1,y7,38.58,246855408,1928429793+/-594805840,4,#N/A
GYSFTTTAER,sp|P60711|ACTB_RAT,34,566.767102,2,825.410108,1,y7,38.75,476263680,1928429793+/-594805840,4,#N/A
GYSFTTTAER,sp|P60711|ACTB_RAT,35,566.767102,2,825.410108,1,y7,38.97,269770080,1928429793+/-594805840,4,#N/A
GYSFTTTAER,sp|P60711|ACTB_RAT,36,566.767102,2,825.410108,1,y7,39.17,394028480,1928429793+/-594805840,3,#N/A
GYSFTTTAER,sp|P60711|ACTB_RAT,37,566.767102,2,825.410108,1,y7,39.28,293363648,1928429793+/-594805840,4,#N/A
GYSFTTTAER,sp|P60711|ACTB_RAT,38,566.767102,2,825.410108,1,y7,39.45,195867664,1928429793+/-594805840,4,#N/A
GYSFTTTAER,sp|P60711|ACTB_RAT,39,566.767102,2,825.410108,1,y7,39.56,194235776,1928429793+/-594805840,4,#N/A
GYSFTTTAER,sp|P60711|ACTB_RAT,40,566.767102,2,825.410108,1,y7,39.06,373811456,1928429793+/-594805840,4,#N/A
GYSFTTTAER,sp|P60711|ACTB_RAT,41,566.767102,2,825.410108,1,y7,38.86,295499392,1928429793+/-594805840,4,#N/A
GYSFTTTAER,sp|P60711|ACTB_RAT,42,566.767102,2,825.410108,1,y7,39.54,295795776,1928429793+/-594805840,4,#N/A
GYSFTTTAER,sp|P60711|ACTB_RAT,43,566.767102,2,825.410108,1,y7,39.16,305781920,1928429793+/-594805840,4,#N/A
GYSFTTTAER,sp|P60711|ACTB_RAT,44,566.767102,2,825.410108,1,y7,39.04,385157824,1928429793+/-594805840,4,#N/A
GYSFTTTAER,sp|P60711|ACTB_RAT,45,566.767102,2,825.410108,1,y7,38.92,323180896,1928429793+/-594805840,3,#N/A
GYSFTTTAER,sp|P60711|ACTB_RAT,46,566.767102,2,825.410108,1,y7,38.89,232790016,1928429793+/-594805840,4,#N/A
GYSFTTTAER,sp|P60711|ACTB_RAT,47,566.767102,2,825.410108,1,y7,38.97,193749872,1928429793+/-594805840,4,#N/A
GYSFTTTAER,sp|P60711|ACTB_RAT,48,566.767102,2,825.410108,1,y7,38.5,206257984,1928429793+/-594805840,4,#N/A
GYSFTTTAER,sp|P60711|ACTB_RAT,49,566.767102,2,825.410108,1,y7,38.58,263513984,1928429793+/-594805840,4,#N/A
GYSFTTTAER,sp|P60711|ACTB_RAT,50,566.767102,2,825.410108,1,y7,38.72,345817632,1928429793+/-594805840,4,#N/A
GYSFTTTAER,sp|P60711|ACTB_RAT,51,566.767102,2,825.410108,1,y7,39.25,258869840,1928429793+/-594805840,4,#N/A
GYSFTTTAER,sp|P60711|ACTB_RAT,52,566.767102,2,825.410108,1,y7,38.94,182247840,1928429793+/-594805840,4,#N/A
GYSFTTTAER,sp|P60711|ACTB_RAT,53,566.767102,2,825.410108,1,y7,38.97,233838704,1928429793+/-594805840,4,#N/A
GYSFTTTAER,sp|P60711|ACTB_RAT,54,566.767102,2,825.410108,1,y7,39.03,292610368,1928429793+/-594805840,4,#N/A
GYSFTTTAER,sp|P60711|ACTB_RAT,55,566.767102,2,825.410108,1,y7,39.13,190132864,1928429793+/-594805840,4,#N/A
GYSFTTTAER,sp|P60711|ACTB_RAT,56,566.767102,2,825.410108,1,y7,38.61,195146864,1928429793+/-594805840,4,#N/A
GYSFTTTAER,sp|P60711|ACTB_RAT,57,566.767102,2,825.410108,1,y7,38.85,190693424,1928429793+/-594805840,4,#N/A
GYSFTTTAER,sp|P60711|ACTB_RAT,58,566.767102,2,825.410108,1,y7,38.91,321510848,1928429793+/-594805840,4,#N/A
GYSFTTTAER,sp|P60711|ACTB_RAT,59,566.767102,2,825.410108,1,y7,38.73,181462624,1928429793+/-594805840,4,#N/A
GYSFTTTAER,sp|P60711|ACTB_RAT,60,566.767102,2,825.410108,1,y7,38.74,102145104,1928429793+/-594805840,4,#N/A
GYSFTTTAER,sp|P60711|ACTB_RAT,61,566.767102,2,825.410108,1,y7,38.93,124743264,1928429793+/-594805840,4,#N/A
GYSFTTTAER,sp|P60711|ACTB_RAT,31_rerun,566.767102,2,678.341694,1,y6,38.97,885303488,1928429793+/-594805840,1,#N/A
GYSFTTTAER,sp|P60711|ACTB_RAT,32,566.767102,2,678.341694,1,y6,39,624324096,1928429793+/-594805840,1,#N/A
GYSFTTTAER,sp|P60711|ACTB_RAT,33,566.767102,2,678.341694,1,y6,38.58,585567232,1928429793+/-594805840,1,#N/A
GYSFTTTAER,sp|P60711|ACTB_RAT,34,566.767102,2,678.341694,1,y6,38.75,986156608,1928429793+/-594805840,1,#N/A
GYSFTTTAER,sp|P60711|ACTB_RAT,35,566.767102,2,678.341694,1,y6,38.97,582157952,1928429793+/-594805840,1,#N/A
GYSFTTTAER,sp|P60711|ACTB_RAT,36,566.767102,2,678.341694,1,y6,39.17,811945664,1928429793+/-594805840,1,#N/A
GYSFTTTAER,sp|P60711|ACTB_RAT,37,566.767102,2,678.341694,1,y6,39.28,596520896,1928429793+/-594805840,1,#N/A
GYSFTTTAER,sp|P60711|ACTB_RAT,38,566.767102,2,678.341694,1,y6,39.45,438154304,1928429793+/-594805840,1,#N/A
GYSFTTTAER,sp|P60711|ACTB_RAT,39,566.767102,2,678.341694,1,y6,39.56,403499072,1928429793+/-594805840,1,#N/A
GYSFTTTAER,sp|P60711|ACTB_RAT,40,566.767102,2,678.341694,1,y6,39.06,802434688,1928429793+/-594805840,1,#N/A
GYSFTTTAER,sp|P60711|ACTB_RAT,41,566.767102,2,678.341694,1,y6,38.72,710751104,1928429793+/-594805840,1,#N/A
GYSFTTTAER,sp|P60711|ACTB_RAT,42,566.767102,2,678.341694,1,y6,39.54,626267328,1928429793+/-594805840,1,#N/A
GYSFTTTAER,sp|P60711|ACTB_RAT,43,566.767102,2,678.341694,1,y6,39.16,648677760,1928429793+/-594805840,1,#N/A
GYSFTTTAER,sp|P60711|ACTB_RAT,44,566.767102,2,678.341694,1,y6,39.04,869564608,1928429793+/-594805840,1,#N/A
GYSFTTTAER,sp|P60711|ACTB_RAT,45,566.767102,2,678.341694,1,y6,38.92,685831808,1928429793+/-594805840,1,#N/A
GYSFTTTAER,sp|P60711|ACTB_RAT,46,566.767102,2,678.341694,1,y6,38.89,510255712,1928429793+/-594805840,1,#N/A
GYSFTTTAER,sp|P60711|ACTB_RAT,47,566.767102,2,678.341694,1,y6,38.97,435762400,1928429793+/-594805840,1,#N/A
GYSFTTTAER,sp|P60711|ACTB_RAT,48,566.767102,2,678.341694,1,y6,38.5,459124512,1928429793+/-594805840,1,#N/A
GYSFTTTAER,sp|P60711|ACTB_RAT,49,566.767102,2,678.341694,1,y6,38.58,567119680,1928429793+/-594805840,1,#N/A
GYSFTTTAER,sp|P60711|ACTB_RAT,50,566.767102,2,678.341694,1,y6,38.72,810399616,1928429793+/-594805840,1,#N/A
GYSFTTTAER,sp|P60711|ACTB_RAT,51,566.767102,2,678.341694,1,y6,39.25,595119424,1928429793+/-594805840,1,#N/A
GYSFTTTAER,sp|P60711|ACTB_RAT,52,566.767102,2,678.341694,1,y6,38.94,396597696,1928429793+/-594805840,1,#N/A
GYSFTTTAER,sp|P60711|ACTB_RAT,53,566.767102,2,678.341694,1,y6,38.94,567279040,1928429793+/-594805840,1,#N/A
GYSFTTTAER,sp|P60711|ACTB_RAT,54,566.767102,2,678.341694,1,y6,39.03,658317760,1928429793+/-594805840,1,#N/A
GYSFTTTAER,sp|P60711|ACTB_RAT,55,566.767102,2,678.341694,1,y6,39.13,421752192,1928429793+/-594805840,1,#N/A
GYSFTTTAER,sp|P60711|ACTB_RAT,56,566.767102,2,678.341694,1,y6,38.55,384030560,1928429793+/-594805840,1,#N/A
GYSFTTTAER,sp|P60711|ACTB_RAT,57,566.767102,2,678.341694,1,y6,38.85,379979040,1928429793+/-594805840,1,#N/A
GYSFTTTAER,sp|P60711|ACTB_RAT,58,566.767102,2,678.341694,1,y6,38.91,684789120,1928429793+/-594805840,1,#N/A
GYSFTTTAER,sp|P60711|ACTB_RAT,59,566.767102,2,678.341694,1,y6,38.73,381035712,1928429793+/-594805840,1,#N/A
GYSFTTTAER,sp|P60711|ACTB_RAT,60,566.767102,2,678.341694,1,y6,38.74,243416864,1928429793+/-594805840,1,#N/A
GYSFTTTAER,sp|P60711|ACTB_RAT,61,566.767102,2,678.341694,1,y6,38.93,298693600,1928429793+/-594805840,1,#N/A
GYSFTTTAER,sp|P60711|ACTB_RAT,31_rerun,566.767102,2,577.294016,1,y5,38.97,418507296,1928429793+/-594805840,3,#N/A
GYSFTTTAER,sp|P60711|ACTB_RAT,32,566.767102,2,577.294016,1,y5,38.95,292187200,1928429793+/-594805840,4,#N/A
GYSFTTTAER,sp|P60711|ACTB_RAT,33,566.767102,2,577.294016,1,y5,38.61,256892944,1928429793+/-594805840,3,#N/A
GYSFTTTAER,sp|P60711|ACTB_RAT,34,566.767102,2,577.294016,1,y5,38.75,480019264,1928429793+/-594805840,3,#N/A
GYSFTTTAER,sp|P60711|ACTB_RAT,35,566.767102,2,577.294016,1,y5,38.97,292211744,1928429793+/-594805840,3,#N/A
GYSFTTTAER,sp|P60711|ACTB_RAT,36,566.767102,2,577.294016,1,y5,39.17,381913088,1928429793+/-594805840,4,#N/A
GYSFTTTAER,sp|P60711|ACTB_RAT,37,566.767102,2,577.294016,1,y5,39.28,305571808,1928429793+/-594805840,3,#N/A
GYSFTTTAER,sp|P60711|ACTB_RAT,38,566.767102,2,577.294016,1,y5,39.45,208189440,1928429793+/-594805840,3,#N/A
GYSFTTTAER,sp|P60711|ACTB_RAT,39,566.767102,2,577.294016,1,y5,39.56,222007744,1928429793+/-594805840,3,#N/A
[truncated: 1,014 more rows]
